# Supplementary material for: MED19 alters AR occupancy and gene expression in prostate cancer cells, driving MAOA expression and growth under low androgen
Source: PLoS Genet. 2021 Jan 29;17(1):e1008540. doi: 10.1371/journal.pgen.1008540 (PMC7875385; doi:10.1371/journal.pgen.1008540)
Supplement: S1 Table — 76 genes are upregulated (including MED19, top) and 75 genes are downregulated. P-values, p-adjusted values, fold changes, and gene descriptions are shown for each gene (sheet 1). Genes responsive to R1881 treatment from the RNA-seq (sheet 2), AR targets from ChEA (sheet 3), and androgen-responsive or AR targets from the literature (sheet 4) are shown. (XLSX) [file pgen.1008540.s021.xlsx]

## Sheet: DGE - androgen deprivation
	Genes differentially expressed with MED19 overexpression under androgen deprivation (vehicle treatment) - related to heatmap in Figure 4A
	Gene Name	Fold Change	p-Value	p-Adj	Gene Description
1	MED19	25.1046	0	0	mediator complex subunit 19
2	SYT4	5.33094	7.76e-216	8.13e-212	synaptotagmin IV
3	LRRTM3	4.46153	4.25e-57	1.49e-53	leucine rich repeat transmembrane neuronal 3
4	ARHGAP20	3.5426	1.59e-43	2.38e-40	Rho GTPase activating protein 20
5	RALYL	3.48602	1.46e-74	1.02e-70	RALY RNA binding protein-like
6	EPHA5	3.44449	1.64e-40	2.03e-37	EPH receptor A5
7	NTNG1	3.33475	7.1e-42	9.92e-39	netrin G1
8	PLD1	3.3066	1.31e-60	5.5e-57	phospholipase D1_ phosphatidylcholine-specific
9	CTNNA3	3.13934	1.77e-35	1.95e-32	catenin (cadherin-associated protein)_ alpha 3
10	NAALAD2	2.90631	1.01e-49	3.02e-46	N-acetylated alpha-linked acidic dipeptidase 2
11	COLCA1	2.88988	8.67e-45	1.82e-41	colorectal cancer associated 1
12	DPP4	2.68861	1.69e-28	1.54e-25	dipeptidyl-peptidase 4
13	GNAI1	2.67081	7.34e-44	1.28e-40	guanine nucleotide binding protein (G protein)_ alpha inhibiting activity polypeptide 1
14	DSC3	2.64664	2.04e-28	1.79e-25	desmocollin 3
15	LTN1	2.62342	4.82e-69	2.52e-65	listerin E3 ubiquitin protein ligase 1
16	RAP2B	2.31633	8.13e-44	1.31e-40	RAP2B_ member of RAS oncogene family
17	EPHA6	2.29134	2.73e-41	3.57e-38	EPH receptor A6
18	DOCK10	2.28232	5.27e-20	3.07e-17	dedicator of cytokinesis 10
19	NRG3	2.25815	4.24e-18	2.07e-15	neuregulin 3
20	SQRDL	2.08443	1.06e-46	2.46e-43	sulfide quinone reductase-like (yeast)
21	ZNF385B	2.03159	9.93e-18	4.62e-15	zinc finger protein 385B
22	PKIB	2.00426	1.45e-18	7.25e-16	protein kinase (cAMP-dependent_ catalytic) inhibitor beta
23	NIPSNAP3A	1.99167	2.55e-44	4.86e-41	nipsnap homolog 3A (C. elegans)
24	GRIK2	1.98882	6.97e-25	5.04e-22	glutamate receptor_ ionotropic_ kainate 2
25	MAGEA4	1.98486	1.81e-13	6.65e-11	melanoma antigen family A4
26	KCNN2	1.96113	2.19e-17	9.74e-15	potassium channel_ calcium activated intermediate/small conductance subfamily N alpha_ member 2
27	ATP1B1	1.91114	9.67e-13	3.02e-10	ATPase_ Na+/K+ transporting_ beta 1 polypeptide
28	TMPRSS11E	1.9022	2.4e-13	8.67e-11	transmembrane protease_ serine 11E
29	SLC39A8	1.87759	1.07e-26	8.95e-24	solute carrier family 39 (zinc transporter)_ member 8
30	ADAM2	1.82239	9.74e-11	2.17e-08	ADAM metallopeptidase domain 2
31	THBS1	1.81733	1.22e-10	2.6e-08	thrombospondin 1
32	FRAS1	1.81359	2.38e-10	4.89e-08	Fraser extracellular matrix complex subunit 1
33	CCDC85A	1.79147	5.72e-11	1.36e-08	coiled-coil domain containing 85A
34	RAB27A	1.78491	3.41e-11	8.4e-09	RAB27A_ member RAS oncogene family
35	FAM19A2	1.77807	2.49e-10	5.06e-08	family with sequence similarity 19 (chemokine (C-C motif)-like)_ member A2
36	SLC16A7	1.75546	2.08e-09	3.48e-07	solute carrier family 16 (monocarboxylate transporter)_ member 7
37	BCHE	1.73994	2.51e-09	4.12e-07	butyrylcholinesterase
38	LHX9	1.73797	3.13e-09	5.04e-07	LIM homeobox 9
39	CAMK2N1	1.73776	1.67e-26	1.34e-23	calcium/calmodulin-dependent protein kinase II inhibitor 1
40	BRINP3	1.73283	3.98e-09	6.27e-07	bone morphogenetic protein/retinoic acid inducible neural-specific 3
41	RBM24	1.72234	4.94e-12	1.44e-09	RNA binding motif protein 24
42	UNC13C	1.70766	2.45e-11	6.42e-09	unc-13 homolog C (C. elegans)
43	TOX3	1.66631	1.43e-09	2.48e-07	TOX high mobility group box family member 3
44	ABCA1	1.66267	2.94e-11	7.52e-09	ATP-binding cassette_ sub-family A (ABC1)_ member 1
45	PHLDA1	1.64444	1.09e-07	1.27e-05	pleckstrin homology-like domain_ family A_ member 1
46	PLCH1	1.63993	7.24e-10	1.33e-07	phospholipase C_ eta 1
47	DENND1B	1.63057	4.12e-22	2.7e-19	DENN/MADD domain containing 1B
48	MANEA	1.6196	8.72e-23	5.89e-20	mannosidase_ endo-alpha
49	TMSB4X	1.61895	3.5e-09	5.56e-07	thymosin beta 4_ X-linked
50	DDIT4L	1.61444	1.42e-09	2.48e-07	DNA-damage-inducible transcript 4-like
51	MAPRE2	1.61009	2.8e-13	9.79e-11	microtubule-associated protein_ RP/EB family_ member 2
52	FBXO15	1.60002	7.69e-08	9.37e-06	F-box protein 15
53	ASPH	1.59478	1.75e-16	7.51e-14	aspartate beta-hydroxylase
54	PDE1A	1.58073	2.86e-07	2.94e-05	phosphodiesterase 1A_ calmodulin-dependent
55	NFKBIZ	1.57941	1.1e-07	1.27e-05	nuclear factor of kappa light polypeptide gene enhancer in B-cells inhibitor_ zeta
56	HOXA11-AS	1.57661	2.03e-07	2.19e-05	HOXA11 antisense RNA
57	ZPLD1	1.57622	2.13e-07	2.27e-05	zona pellucida-like domain containing 1
58	EPHA3	1.56665	9.42e-08	1.12e-05	EPH receptor A3
59	SEMA3C	1.56402	1.4e-16	6.1e-14	sema domain_ immunoglobulin domain (Ig)_ short basic domain_ secreted_ (semaphorin) 3C
60	MAOA	1.56393	4.92e-18	2.35e-15	monoamine oxidase A
61	PLA2G2A	1.5632	2.24e-07	2.38e-05	phospholipase A2_ group IIA (platelets_ synovial fluid)
62	EPHA7	1.55601	1.4e-08	1.96e-06	EPH receptor A7
63	AGBL3	1.55533	6.27e-07	6.11e-05	ATP/GTP binding protein-like 3
64	TMEM144	1.55483	5.25e-12	1.48e-09	transmembrane protein 144
65	LOC101928103	1.55287	4.17e-10	8.09e-08	uncharacterized LOC101928103
66	DNAJC12	1.55095	2.83e-10	5.65e-08	DnaJ (Hsp40) homolog_ subfamily C_ member 12
67	DSC2	1.54562	1.33e-10	2.82e-08	desmocollin 2
68	DSG2	1.53769	4.4e-14	1.71e-11	desmoglein 2
69	BDNF	1.53723	7.28e-07	6.88e-05	brain-derived neurotrophic factor
70	EFNB2	1.53006	1.13e-08	1.6e-06	ephrin-B2
71	GRIN3A	1.52054	1.56e-08	2.13e-06	glutamate receptor_ ionotropic_ N-methyl-D-aspartate 3A
72	SLC44A1	1.51948	1.26e-15	5.18e-13	solute carrier family 44 (choline transporter)_ member 1
73	GALNT3	1.50902	3.72e-21	2.23e-18	polypeptide N-acetylgalactosaminyltransferase 3
74	AMACR	1.50837	7.92e-10	1.43e-07	alpha-methylacyl-CoA racemase
75	ARHGEF26-AS1	1.50455	5.67e-07	5.55e-05	ARHGEF26 antisense RNA 1
76	FN1	1.50447	1.3e-05	0.00092141	fibronectin 1
77	ITGA1	-1.50246	1.02e-05	0.000746411	integrin_ alpha 1
78	FAR2	-1.50793	1.24e-05	0.000881586	fatty acyl CoA reductase 2
79	C2orf72	-1.51085	5.11e-06	0.000405553	chromosome 2 open reading frame 72
80	FAR2P1	-1.51513	9.68e-06	0.000714421	fatty acyl CoA reductase 2 pseudogene 1
81	FHOD3	-1.51644	5.1e-08	6.4e-06	formin homology 2 domain containing 3
82	CACNB2	-1.51862	7.51e-06	0.000572177	calcium channel_ voltage-dependent_ beta 2 subunit
83	MAP3K8	-1.52177	1.48e-07	1.67e-05	mitogen-activated protein kinase kinase kinase 8
84	MAP1LC3A	-1.52831	2.3e-07	2.43e-05	microtubule-associated protein 1 light chain 3 alpha
85	VANGL2	-1.53822	4.49e-06	0.00036195	VANGL planar cell polarity protein 2
86	FERMT2	-1.54048	1.11e-08	1.59e-06	fermitin family member 2
87	COL5A1	-1.54592	1.65e-06	0.000143746	collagen_ type V_ alpha 1
88	TMEM47	-1.54926	7.13e-09	1.06e-06	transmembrane protein 47
89	KCNU1	-1.5498	2.47e-06	0.000208375	potassium channel_ subfamily U_ member 1
90	SORL1	-1.5527	7.41e-10	1.35e-07	sortilin-related receptor_ L(DLR class) A repeats containing
91	ACTRT3	-1.55405	1.34e-07	1.54e-05	actin-related protein T3
92	KLHL1	-1.55422	2.68e-12	8.03e-10	kelch-like family member 1
93	GSN	-1.55769	3.08e-09	5e-07	gelsolin
94	EXTL1	-1.56119	2.14e-06	0.000183844	exostosin-like glycosyltransferase 1
95	ID4	-1.5618	1.71e-06	0.000149106	inhibitor of DNA binding 4_ dominant negative helix-loop-helix protein
96	SLC10A7	-1.56183	6.95e-14	2.65e-11	solute carrier family 10_ member 7
97	CACNA1G	-1.56248	1.42e-06	0.000126547	calcium channel_ voltage-dependent_ T type_ alpha 1G subunit
98	MARCH3	-1.56646	3.45e-08	4.43e-06	membrane-associated ring finger (C3HC4) 3_ E3 ubiquitin protein ligase
99	UGT2B10	-1.56881	2e-08	2.69e-06	UDP glucuronosyltransferase 2 family_ polypeptide B10
100	GRB14	-1.5705	7.63e-07	7.14e-05	growth factor receptor-bound protein 14
101	DFNA5	-1.57162	1.49e-06	0.000131207	deafness_ autosomal dominant 5
102	FAT1	-1.57195	4.59e-25	3.44e-22	FAT atypical cadherin 1
103	VPS54	-1.57255	5.03e-15	1.99e-12	vacuolar protein sorting 54 homolog (S. cerevisiae)
104	RANBP3L	-1.57736	5.16e-09	7.89e-07	RAN binding protein 3-like
105	IQGAP2	-1.58503	1.67e-12	5.15e-10	IQ motif containing GTPase activating protein 2
106	MATN2	-1.58673	1.02e-08	1.48e-06	matrilin 2
107	LTBP1	-1.58915	6.7e-07	6.38e-05	latent transforming growth factor beta binding protein 1
108	NEFL	-1.59134	9.09e-08	1.08e-05	neurofilament_ light polypeptide
109	PTPN21	-1.59221	2.3e-12	6.97e-10	protein tyrosine phosphatase_ non-receptor type 21
110	PRKAA2	-1.59518	4.93e-10	9.3e-08	protein kinase_ AMP-activated_ alpha 2 catalytic subunit
111	NOV	-1.60043	2.79e-07	2.89e-05	nephroblastoma overexpressed
112	TMEM45A	-1.60064	3.82e-07	3.81e-05	transmembrane protein 45A
113	ACSL4	-1.61002	2.04e-08	2.73e-06	acyl-CoA synthetase long-chain family member 4
114	RCAN2	-1.6109	3.29e-08	4.26e-06	regulator of calcineurin 2
115	ST6GAL1	-1.61688	1.81e-08	2.45e-06	ST6 beta-galactosamide alpha-2_6-sialyltranferase 1
116	REEP2	-1.61939	2.73e-07	2.84e-05	receptor accessory protein 2
117	BRSK1	-1.6195	1.07e-07	1.26e-05	BR serine/threonine kinase 1
118	MEGF10	-1.63246	1.84e-07	2.02e-05	multiple EGF-like-domains 10
119	NFASC	-1.63303	2.95e-08	3.86e-06	neurofascin
120	SPRED1	-1.63914	5e-10	9.36e-08	sprouty-related_ EVH1 domain containing 1
121	ENOX1	-1.64733	8.19e-10	1.47e-07	ecto-NOX disulfide-thiol exchanger 1
122	AHNAK2	-1.66069	8.08e-19	4.13e-16	AHNAK nucleoprotein 2
123	MYNN	-1.66481	3.02e-19	1.62e-16	myoneurin
124	JAG1	-1.66845	2.12e-21	1.31e-18	jagged 1
125	GALNT7	-1.68288	1.98e-15	7.98e-13	polypeptide N-acetylgalactosaminyltransferase 7
126	PXDN	-1.69353	8.54e-11	1.94e-08	peroxidasin
127	CACNA1D	-1.6983	3.32e-10	6.57e-08	calcium channel_ voltage-dependent_ L type_ alpha 1D subunit
128	RELN	-1.69972	6.24e-09	9.34e-07	reelin
129	PLK2	-1.70369	3.17e-11	7.97e-09	polo-like kinase 2
130	TBC1D4	-1.70926	8.12e-26	6.3e-23	TBC1 domain family_ member 4
131	MAPK4	-1.72063	2.52e-09	4.12e-07	mitogen-activated protein kinase 4
132	RNASE4	-1.73924	5.29e-12	1.48e-09	ribonuclease_ RNase A family_ 4
133	INPP4B	-1.75087	5.09e-12	1.46e-09	inositol polyphosphate-4-phosphatase type II B
134	LEPREL1	-1.75483	3.72e-10	7.28e-08	prolyl 3-hydroxylase 2
135	LOC101927843	-1.7931	1.99e-10	4.17e-08	uncharacterized LOC101927843
136	SYDE2	-1.806	7.89e-11	1.84e-08	synapse defective 1_ Rho GTPase_ homolog 2 (C. elegans)
137	MAGEC2	-1.82332	8.09e-11	1.86e-08	melanoma antigen family C2
138	LAMB1	-1.83345	4.03e-13	1.38e-10	laminin_ beta 1
139	CP	-1.83376	4.94e-11	1.19e-08	ceruloplasmin (ferroxidase)
140	LPAR3	-1.84647	1.51e-17	6.89e-15	lysophosphatidic acid receptor 3
141	LINC00161	-1.86644	6.12e-20	3.47e-17	long intergenic non-protein coding RNA 161
142	HMGN2P46	-1.9203	2.1e-19	1.16e-16	high mobility group nucleosomal binding domain 2 pseudogene 46
143	RASSF2	-1.9446	8.09e-19	4.13e-16	Ras association (RalGDS/AF-6) domain family member 2
144	BEND4	-2.00364	2.09e-24	1.46e-21	BEN domain containing 4
145	FAM110B	-2.06302	9.67e-16	4.05e-13	family with sequence similarity 110_ member B
146	VWF	-2.071	2.06e-21	1.31e-18	von Willebrand factor
147	RPS6KA3	-2.08683	2.02e-30	2.11e-27	ribosomal protein S6 kinase_ 90kDa_ polypeptide 3
148	MYO1B	-2.24204	1.88e-47	4.92e-44	myosin IB
149	FRY	-2.28913	1.61e-29	1.6e-26	furry homolog (Drosophila)
150	MAST4	-2.3713	1.91e-29	1.82e-26	microtubule associated serine/threonine kinase family member 4
151	CACNA1H	-3.17221	3.69e-39	4.3e-36	calcium channel_ voltage-dependent_ T type_ alpha 1H subunit

## Sheet: androgen-responsive in RNA-seq
Genes differentially expressed with MED19 overexpression under androgen deprivation that are also differentially expressed with R1881 treatment from Figure 5, i.e. androgen-responsive genes
Gene	Fold Change
LRRTM3	4.46153
ARHGAP20	3.5426
NTNG1	3.33475
PLD1	3.3066
CTNNA3	3.13934
NAALAD2	2.90631
COLCA1	2.88988
DSC3	2.64664
LTN1	2.62342
RAP2B	2.31633
EPHA6	2.29134
DOCK10	2.28232
NRG3	2.25815
SQRDL	2.08443
ZNF385B	2.03159
PKIB	2.00426
NIPSNAP3A	1.99167
GRIK2	1.98882
KCNN2	1.96113
ATP1B1	1.91114
SLC39A8	1.87759
ADAM2	1.82239
THBS1	1.81733
FRAS1	1.81359
CCDC85A	1.79147
RAB27A	1.78491
FAM19A2	1.77807
SLC16A7	1.75546
BCHE	1.73994
LHX9	1.73797
CAMK2N1	1.73776
BRINP3	1.73283
UNC13C	1.70766
TOX3	1.66631
ABCA1	1.66267
PHLDA1	1.64444
PLCH1	1.63993
DENND1B	1.63057
MANEA	1.6196
TMSB4X	1.61895
DDIT4L	1.61444
MAPRE2	1.61009
FBXO15	1.60002
ASPH	1.59478
PDE1A	1.58073
NFKBIZ	1.57941
HOXA11-AS	1.57661
ZPLD1	1.57622
SEMA3C	1.56402
MAOA	1.56393
PLA2G2A	1.5632
EPHA7	1.55601
AGBL3	1.55533
TMEM144	1.55483
LOC101928103	1.55287
DNAJC12	1.55095
DSC2	1.54562
BDNF	1.53723
GRIN3A	1.52054
SLC44A1	1.51948
GALNT3	1.50902
AMACR	1.50837
ARHGEF26-AS1	1.50455
FAR2	-1.50793
FAR2P1	-1.51513
FHOD3	-1.51644
CACNB2	-1.51862
MAP3K8	-1.52177
MAP1LC3A	-1.52831
COL5A1	-1.54592
KCNU1	-1.5498
SORL1	-1.5527
ACTRT3	-1.55405
KLHL1	-1.55422
EXTL1	-1.56119
ID4	-1.5618
SLC10A7	-1.56183
CACNA1G	-1.56248
MARCH3	-1.56646
UGT2B10	-1.56881
GRB14	-1.5705
DFNA5	-1.57162
FAT1	-1.57195
VPS54	-1.57255
RANBP3L	-1.57736
IQGAP2	-1.58503
MATN2	-1.58673
LTBP1	-1.58915
NEFL	-1.59134
PTPN21	-1.59221
PRKAA2	-1.59518
NOV	-1.60043
TMEM45A	-1.60064
ACSL4	-1.61002
MEGF10	-1.63246
SPRED1	-1.63914
ENOX1	-1.64733
AHNAK2	-1.66069
MYNN	-1.66481
JAG1	-1.66845
GALNT7	-1.68288
PXDN	-1.69353
CACNA1D	-1.6983
PLK2	-1.70369
TBC1D4	-1.70926
MAPK4	-1.72063
RNASE4	-1.73924
INPP4B	-1.75087
LEPREL1	-1.75483
LOC101927843	-1.7931
LAMB1	-1.83345
CP	-1.83376
LPAR3	-1.84647
RASSF2	-1.9446
BEND4	-2.00364
FAM110B	-2.06302
RPS6KA3	-2.08683
FRY	-2.28913
MAST4	-2.3713

## Sheet: AR ChEA
Genes differentially expressed with MED19 overexpression under androgen deprivation that are AR targets from ChEA analysis
Gene	Fold Change
SYT4	5.33094		bold	Associated with AR in the literature
RALYL	3.48602
EPHA5	3.44449
NTNG1	3.33475
DPP4	2.68861
GNAI1	2.67081
DSC3	2.64664
NRG3	2.25815
SQRDL	2.08443
ZNF385B	2.03159
GRIK2	1.98882
KCNN2	1.96113
ATP1B1	1.91114
THBS1	1.81733
FAM19A2	1.77807
SLC16A7	1.75546
BCHE	1.73994
ABCA1	1.66267
MANEA	1.6196
FBXO15	1.60002
ASPH	1.59478
ZPLD1	1.57622
MAOA	1.56393
EPHA7	1.55601
AGBL3	1.55533
GALNT3	1.50902
AMACR	1.50837
FN1	1.50447
FAR2	-1.50793
FERMT2	-1.54048
KCNU1	-1.5498
SORL1	-1.5527
ID4	-1.5618
SLC10A7	-1.56183
FAT1	-1.57195
RANBP3L	-1.57736
IQGAP2	-1.58503
PTPN21	-1.59221
PRKAA2	-1.59518
TMEM45A	-1.60064
ACSL4	-1.61002
MEGF10	-1.63246
SPRED1	-1.63914
ENOX1	-1.64733
JAG1	-1.66845
PXDN	-1.69353
RELN	-1.69972
MAPK4	-1.72063
LPAR3	-1.84647
RPS6KA3	-2.08683
MYO1B	-2.24204
MAST4	-2.3713

## Sheet: AR literature
Genes differentially expressed with MED19 overexpression under androgen deprivation that are associated with AR in the literature
Gene	Fold Change
SYT4	5.33094		bold	AR targets from ChEA analysis
LRRTM3	4.46153
DPP4	2.68861
GNAI1	2.67081
PKIB	2.00426
NIPSNAP3A	1.99167
ATP1B1	1.91114
ADAM2	1.82239
THBS1	1.81733
RAB27A	1.78491
SLC16A7	1.75546
BCHE	1.73994
CAMK2N1	1.73776
TOX3	1.66631
MANEA	1.6196
TMSB4X	1.61895
EPHA3	1.56665
SEMA3C	1.56402
MAOA	1.56393
PLA2G2A	1.5632
BDNF	1.53723
EFNB2	1.53006
GRIN3A	1.52054
FN1	1.50447
FHOD3	-1.51644
UGT2B10	-1.56881
NOV	-1.60043
RCAN2	-1.6109
ST6GAL1	-1.61688
JAG1	-1.66845
GALNT7	-1.68288
RELN	-1.69972
TBC1D4	-1.70926
INPP4B	-1.75087
