# Supplementary material for: MED19 alters AR occupancy and gene expression in prostate cancer cells, driving MAOA expression and growth under low androgen
Source: PLoS Genet. 2021 Jan 29;17(1):e1008540. doi: 10.1371/journal.pgen.1008540 (PMC7875385; doi:10.1371/journal.pgen.1008540)
Supplement: S2 Table — 78 genes are upregulated (including MED19, top) and 231 genes are downregulated. P-values, p-adjusted values, fold changes, and gene descriptions are shown for each gene (sheet 1). Genes responsive to R1881 treatment from the RNA-seq (sheet 2), AR targets from ChEA (sheet 3), and androgen-responsive or AR targets from the literature (sheet 4), are shown. (XLSX) [file pgen.1008540.s022.xlsx]

## Sheet: DGE - R1881 treatment
	Genes differentially expressed with MED19 overexpression in the presence of androgens (R1881 treatment) - related to heatmap in Figure 4B
	Gene Name	Fold Change	p-Value	p-Adj	Gene Description
1	MED19	41.7343	0	0	mediator complex subunit 19		bold	Differentially expressed with MED19 overexpression under androgen deprivation
2	SYT4	3.94843	5.06e-83	4.98e-79	synaptotagmin IV
3	EPHA5	3.7754	9.18e-29	1.78e-25	EPH receptor A5
4	ABCA12	3.67575	1.68e-28	2.75e-25	ATP-binding cassette_ sub-family A (ABC1)_ member 12
5	DPP4	3.03572	1.29e-33	4.24e-30	dipeptidyl-peptidase 4
6	ATP1B1	3.03452	6.74e-57	4.42e-53	ATPase_ Na+/K+ transporting_ beta 1 polypeptide
7	ST8SIA4	3.03066	2.19e-20	1.65e-17	ST8 alpha-N-acetyl-neuraminide alpha-2_8-sialyltransferase 4
8	DSC3	2.93785	2.26e-25	2.97e-22	desmocollin 3
9	NAALAD2	2.72941	5.16e-20	3.76e-17	N-acetylated alpha-linked acidic dipeptidase 2
10	MMP16	2.65748	1.51e-24	1.65e-21	matrix metallopeptidase 16 (membrane-inserted)
11	SLC16A7	2.52289	7.33e-21	6.27e-18	solute carrier family 16 (monocarboxylate transporter)_ member 7
12	RALYL	2.48863	7.77e-16	4.03e-13	RALY RNA binding protein-like
13	EPHA3	2.4115	1.65e-13	5.5e-11	EPH receptor A3
14	TGFB2	2.31479	3.09e-12	8.45e-10	transforming growth factor_ beta 2
15	NTNG1	2.31189	1.63e-24	1.69e-21	netrin G1
16	GNAI1	2.30427	8.42e-20	5.92e-17	guanine nucleotide binding protein (G protein)_ alpha inhibiting activity polypeptide 1
17	PHLDA1	2.29413	9.48e-13	2.92e-10	pleckstrin homology-like domain_ family A_ member 1
18	RUNX1	2.27426	1.88e-12	5.21e-10	runt-related transcription factor 1
19	THBS1	2.15409	8.34e-16	4.21e-13	thrombospondin 1
20	CYP1A1	2.12529	2.92e-13	9.56e-11	cytochrome P450_ family 1_ subfamily A_ polypeptide 1
21	PLCH1	2.10601	3.91e-11	8.84e-09	phospholipase C_ eta 1
22	FN1	2.00737	2.55e-15	1.17e-12	fibronectin 1
23	MAGEA4	1.99561	3.39e-09	4.77e-07	melanoma antigen family A4
24	GRIN3A	1.95491	7.04e-09	9.18e-07	glutamate receptor_ ionotropic_ N-methyl-D-aspartate 3A
25	COLCA1	1.94401	3.48e-15	1.56e-12	colorectal cancer associated 1
26	EPHA6	1.93826	3.88e-13	1.23e-10	EPH receptor A6
27	TMPRSS11E	1.92066	2.55e-14	9.66e-12	transmembrane protease_ serine 11E
28	DDIT4L	1.85465	4.37e-10	7.89e-08	DNA-damage-inducible transcript 4-like
29	SSFA2	1.83808	1.89e-11	4.49e-09	sperm specific antigen 2
30	FAM19A2	1.82034	5.69e-07	4.49e-05	family with sequence similarity 19 (chemokine (C-C motif)-like)_ member A2
31	TMEM140	1.78358	3.18e-07	2.71e-05	transmembrane protein 140
32	SOX9	1.76876	4.78e-09	6.49e-07	SRY (sex determining region Y)-box 9
33	HGD	1.73138	6.8e-10	1.19e-07	homogentisate 1_2-dioxygenase
34	SQRDL	1.72635	1.2e-12	3.52e-10	sulfide quinone reductase-like (yeast)
35	CAMKK1	1.66787	5.26e-18	3.34e-15	calcium/calmodulin-dependent protein kinase kinase 1_ alpha
36	NRG3	1.63746	4.61e-06	0.000253	neuregulin 3
37	LINC01351	1.63055	4.9e-05	0.001766	long intergenic non-protein coding RNA 1351
38	RAB27A	1.62718	1.01e-07	9.95e-06	RAB27A_ member RAS oncogene family
39	UNC13C	1.62655	6.31e-06	0.00033	unc-13 homolog C (C. elegans)
40	ZNF385B	1.61418	1.66e-09	2.56e-07	zinc finger protein 385B
41	TRMT61A	1.60635	1.53e-12	4.31e-10	tRNA methyltransferase 61A
42	SEMA3C	1.60469	1.42e-07	1.36e-05	sema domain_ immunoglobulin domain (Ig)_ short basic domain_ secreted_ (semaphorin) 3C
43	PLA2G2A	1.60093	1.54e-05	0.000686	phospholipase A2_ group IIA (platelets_ synovial fluid)
44	LRRTM3	1.59882	1.05e-06	7.56e-05	leucine rich repeat transmembrane neuronal 3
45	RBM24	1.59597	4.11e-06	0.000228	RNA binding motif protein 24
46	NIPSNAP3A	1.59375	3.54e-12	9.43e-10	nipsnap homolog 3A (C. elegans)
47	SLC39A8	1.59126	1.44e-12	4.1e-10	solute carrier family 39 (zinc transporter)_ member 8
48	LRRTM4	1.58414	0.000124	0.00373	leucine rich repeat transmembrane neuronal 4
49	SLC16A10	1.582	7.37e-06	0.000372	solute carrier family 16 (aromatic amino acid transporter)_ member 10
50	STC2	1.58152	3.7e-06	0.000211	stanniocalcin 2
51	RPF2	1.57806	9.98e-17	5.61e-14	ribosome production factor 2 homolog
52	SLC6A9	1.57472	1.08e-05	0.000505	solute carrier family 6 (neurotransmitter transporter_ glycine)_ member 9
53	PPAN	1.57458	2.53e-06	0.000154	peter pan homolog (Drosophila)
54	SNORD46	1.5697	0.000142	0.004182	small nucleolar RNA_ C/D box 46
55	ANKRD29	1.56569	1.11e-09	1.86e-07	ankyrin repeat domain 29
56	FAM111B	1.56282	1.37e-08	1.7e-06	family with sequence similarity 111_ member B
57	NQO1	1.55543	2.41e-14	9.31e-12	NAD(P)H dehydrogenase_ quinone 1
58	SNORD22	1.55294	6.17e-05	0.00213	small nucleolar RNA_ C/D box 22
59	PCAT1	1.55287	1.05e-05	0.000493	prostate cancer associated transcript 1 (non-protein coding)
60	GPR158	1.54737	8.72e-07	6.38e-05	G protein-coupled receptor 158
61	BARD1	1.54422	1.6e-11	3.89e-09	BRCA1 associated RING domain 1
62	UNC5C	1.53572	5.86e-05	0.002045	unc-5 netrin receptor C
63	RXFP3	1.53555	0.00027	0.006954	relaxin/insulin-like family peptide receptor 3
64	CD163L1	1.53323	3.37e-05	0.001303	CD163 molecule-like 1
65	NPC1	1.53318	5e-11	1.11e-08	Niemann-Pick disease_ type C1
66	SLC5A6	1.52938	7.54e-11	1.6e-08	solute carrier family 5 (sodium/multivitamin and iodide cotransporter)_ member 6
67	TMSB4X	1.52736	2.85e-05	0.001154	thymosin beta 4_ X-linked
68	BCRP2	1.52397	0.000128	0.003827	breakpoint cluster region pseudogene 2
69	DSC2	1.52239	1.44e-11	3.54e-09	desmocollin 2
70	GLYATL2	1.52093	1.45e-05	0.000655	glycine-N-acyltransferase-like 2
71	SNORA48	1.51761	3.64e-07	3.04e-05	small nucleolar RNA_ H/ACA box 48
72	SLC16A6	1.5089	9.46e-06	0.000454	solute carrier family 16_ member 6
73	PRR7-AS1	1.50498	0.000351	0.008658	PRR7 antisense RNA 1
74	AGAP2	1.50414	0.000699	0.01472	ArfGAP with GTPase domain_ ankyrin repeat and PH domain 2
75	SEC11C	1.50315	1.18e-13	4.07e-11	SEC11 homolog C_ signal peptidase complex subunit
76	PGLYRP2	1.50241	0.000707	0.014791	peptidoglycan recognition protein 2
77	TMEM45B	1.5024	0.000538	0.011874	transmembrane protein 45B
78	AGBL3	1.50073	0.000547	0.012011	ATP/GTP binding protein-like 3
79	FRMPD3	-1.50001	0.000601	0.012936	FERM and PDZ domain containing 3
80	MPP6	-1.50023	8.48e-08	8.54e-06	membrane protein_ palmitoylated 6 (MAGUK p55 subfamily member 6)
81	PTPN21	-1.50068	1.26e-07	1.22e-05	protein tyrosine phosphatase_ non-receptor type 21
82	AKAP6	-1.50142	0.000227	0.006062	A kinase (PRKA) anchor protein 6
83	FRMPD2	-1.50605	0.000283	0.007232	FERM and PDZ domain containing 2
84	CAPS2	-1.50683	0.00066	0.014053	calcyphosine 2
85	LPAR3	-1.50698	6.45e-09	8.52e-07	lysophosphatidic acid receptor 3
86	CACNG4	-1.50831	0.000181	0.005018	calcium channel_ voltage-dependent_ gamma subunit 4
87	GAB1	-1.50844	3.99e-08	4.34e-06	GRB2-associated binding protein 1
88	PPM1A	-1.50846	9.95e-13	3.01e-10	protein phosphatase_ Mg2+/Mn2+ dependent_ 1A
89	PLA1A	-1.50902	0.000245	0.006422	phospholipase A1 member A
90	LOC101929613	-1.51034	0.000386	0.009309	uncharacterized LOC101929613
91	ROBO1	-1.51181	5.25e-06	0.000283	roundabout guidance receptor 1
92	DFNA5	-1.51229	0.000364	0.008891	deafness_ autosomal dominant 5
93	TMPRSS4	-1.51283	0.000458	0.01065	transmembrane protease_ serine 4
94	KLHL13	-1.51298	0.000158	0.004525	kelch-like family member 13
95	DCLK2	-1.51427	6.83e-06	0.000352	doublecortin-like kinase 2
96	VASH2	-1.51606	3.85e-06	0.000216	vasohibin 2
97	KCND3	-1.51681	2.97e-05	0.00119	potassium channel_ voltage gated Shal related subfamily D_ member 3
98	ALX4	-1.51738	0.00047	0.01086	ALX homeobox 4
99	BLNK	-1.51854	0.00049	0.011197	B-cell linker
100	LOC388692	-1.51863	0.000103	0.003204	uncharacterized LOC388692
101	ENPP5	-1.51868	3.98e-06	0.000222	ectonucleotide pyrophosphatase/phosphodiesterase 5 (putative)
102	COL5A1	-1.51901	0.000242	0.006357	collagen_ type V_ alpha 1
103	LIMD2	-1.51943	4.6e-06	0.000253	LIM domain containing 2
104	ZNF385A	-1.51969	8.94e-05	0.002869	zinc finger protein 385A
105	IQGAP2	-1.52	3.67e-07	3.05e-05	IQ motif containing GTPase activating protein 2
106	CHST2	-1.52027	0.000498	0.011298	carbohydrate (N-acetylglucosamine-6-O) sulfotransferase 2
107	BMX	-1.52071	0.000372	0.009039	BMX non-receptor tyrosine kinase
108	AMOTL2	-1.52163	3.57e-06	0.000205	angiomotin like 2
109	GPR137B	-1.52165	1.32e-06	9.02e-05	G protein-coupled receptor 137B
110	ERBB2	-1.52241	1.03e-15	5.07e-13	erb-b2 receptor tyrosine kinase 2
111	HMGN2P46	-1.52287	1.26e-05	0.000575	high mobility group nucleosomal binding domain 2 pseudogene 46
112	GUCY1A2	-1.52326	0.000416	0.009799	guanylate cyclase 1_ soluble_ alpha 2
113	JARID2	-1.52455	2.43e-11	5.56e-09	jumonji_ AT rich interactive domain 2
114	GRIN2C	-1.53177	0.000398	0.009519	glutamate receptor_ ionotropic_ N-methyl D-aspartate 2C
115	CYP39A1	-1.53298	3.25e-05	0.001276	cytochrome P450_ family 39_ subfamily A_ polypeptide 1
116	JAK2	-1.5332	6.21e-09	8.26e-07	Janus kinase 2
117	ITGA1	-1.53353	0.000255	0.006636	integrin_ alpha 1
118	MGAT4A	-1.53438	6.18e-05	0.00213	mannosyl (alpha-1_3-)-glycoprotein beta-1_4-N-acetylglucosaminyltransferase_ isozyme A
119	TRPS1	-1.53599	1.46e-09	2.28e-07	trichorhinophalangeal syndrome I
120	PARP14	-1.5369	3.27e-06	0.00019	poly (ADP-ribose) polymerase family_ member 14
121	CLUL1	-1.53691	0.000115	0.003514	clusterin-like 1 (retinal)
122	L3MBTL3	-1.53912	1.52e-07	1.45e-05	l(3)mbt-like 3 (Drosophila)
123	ENHO	-1.53966	0.000108	0.003333	energy homeostasis associated
124	FLT4	-1.54051	0.000128	0.003847	fms-related tyrosine kinase 4
125	IL17RD	-1.54153	1.49e-05	0.000667	interleukin 17 receptor D
126	FAM83E	-1.54224	0.000185	0.005127	family with sequence similarity 83_ member E
127	BOC	-1.54418	0.000248	0.006469	BOC cell adhesion associated_ oncogene regulated
128	BEND7	-1.5446	8.65e-05	0.002797	BEN domain containing 7
129	DOCK8	-1.54866	1.24e-05	0.000569	dedicator of cytokinesis 8
130	INHBB	-1.55326	7.67e-05	0.002559	inhibin_ beta B
131	MAN1C1	-1.55404	0.000222	0.005933	mannosidase_ alpha_ class 1C_ member 1
132	KIAA1462	-1.55432	7.19e-05	0.002416	KIAA1462
133	NHLRC4	-1.55709	0.000118	0.003584	NHL repeat containing 4
134	LOC145837	-1.55754	8.22e-05	0.002702	NA
135	PITPNC1	-1.55797	7.53e-06	0.000376	phosphatidylinositol transfer protein_ cytoplasmic 1
136	SPECC1	-1.55846	7.54e-12	1.95e-09	sperm antigen with calponin homology and coiled-coil domains 1
137	EMP1	-1.55946	0.000145	0.004259	epithelial membrane protein 1
138	FAM49A	-1.56001	0.000151	0.004361	family with sequence similarity 49_ member A
139	LINC00936	-1.56053	0.000219	0.005882	long intergenic non-protein coding RNA 936
140	TLN2	-1.56066	5.14e-07	4.15e-05	talin 2
141	SYDE2	-1.5607	0.000116	0.003522	synapse defective 1_ Rho GTPase_ homolog 2 (C. elegans)
142	RASSF8	-1.56132	5.95e-06	0.000318	Ras association (RalGDS/AF-6) domain family (N-terminal) member 8
143	SH3BGRL2	-1.5627	1.96e-06	0.000125	SH3 domain binding glutamate-rich protein like 2
144	TMEM47	-1.56346	9.98e-10	1.69e-07	transmembrane protein 47
145	SEPT3	-1.56378	1.45e-09	2.28e-07	septin 3
146	LAT2	-1.5682	7.61e-06	0.000378	linker for activation of T cells family_ member 2
147	CHST15	-1.56898	0.000108	0.003316	carbohydrate (N-acetylgalactosamine 4-sulfate 6-O) sulfotransferase 15
148	NKX3-2	-1.57114	3.62e-06	0.000206	NK3 homeobox 2
149	IGF1	-1.57387	1.71e-07	1.61e-05	insulin-like growth factor 1 (somatomedin C)
150	CUX2	-1.57434	0.000163	0.004628	cut-like homeobox 2
151	ADCY1	-1.57451	5.79e-07	4.55e-05	adenylate cyclase 1 (brain)
152	RET	-1.57617	3.15e-05	0.001249	ret proto-oncogene
153	DNAH6	-1.57795	0.00014	0.004129	dynein_ axonemal_ heavy chain 6
154	ELF4	-1.57944	9.31e-06	0.000448	E74-like factor 4 (ets domain transcription factor)
155	KALRN	-1.57993	5.65e-06	0.000303	kalirin_ RhoGEF kinase
156	ACTRT3	-1.58186	0.000129	0.003864	actin-related protein T3
157	SVIL	-1.5822	2.98e-06	0.000176	supervillin
158	PGBD1	-1.58277	9.5e-05	0.003006	piggyBac transposable element derived 1
159	RALGPS2	-1.58313	3.99e-12	1.05e-09	Ral GEF with PH domain and SH3 binding motif 2
160	EML5	-1.58506	2.45e-05	0.001021	echinoderm microtubule associated protein like 5
161	GRIK1	-1.58758	4.92e-05	0.001769	glutamate receptor_ ionotropic_ kainate 1
162	SCD5	-1.58842	6.83e-10	1.19e-07	stearoyl-CoA desaturase 5
163	PLIN4	-1.58984	8.95e-05	0.002869	perilipin 4
164	LOC101927843	-1.59084	3.45e-05	0.001327	uncharacterized LOC101927843
165	ECE1	-1.5992	3.18e-09	4.5e-07	endothelin converting enzyme 1
166	VPS37D	-1.59983	5.26e-05	0.001883	vacuolar protein sorting 37 homolog D (S. cerevisiae)
167	AKAP12	-1.60025	8.55e-05	0.002778	A kinase (PRKA) anchor protein 12
168	SMAD3	-1.60057	2.06e-06	0.00013	SMAD family member 3
169	BRSK1	-1.60181	4.96e-05	0.001781	BR serine/threonine kinase 1
170	F2R	-1.60299	6.3e-07	4.9e-05	coagulation factor II (thrombin) receptor
171	GPRC5B	-1.6039	1.25e-06	8.59e-05	G protein-coupled receptor_ class C_ group 5_ member B
172	PTPLA	-1.6045	3.36e-05	0.001302	3-hydroxyacyl-CoA dehydratase 1
173	SDC2	-1.60621	3.12e-07	2.69e-05	syndecan 2
174	LOC729683	-1.60667	7.08e-05	0.002384	uncharacterized LOC729683
175	RNF150	-1.60835	8.47e-07	6.22e-05	ring finger protein 150
176	LOXL1-AS1	-1.60889	2.06e-06	0.00013	LOXL1 antisense RNA 1
177	SLC35F1	-1.61107	4.02e-05	0.001514	solute carrier family 35_ member F1
178	ITGA5	-1.6113	1.26e-12	3.64e-10	integrin_ alpha 5 (fibronectin receptor_ alpha polypeptide)
179	SLC38A4	-1.61144	1.24e-09	2.02e-07	solute carrier family 38_ member 4
180	ERO1LB	-1.62305	7.16e-08	7.38e-06	endoplasmic reticulum oxidoreductase beta
181	PLEKHD1	-1.62538	1.56e-05	0.00069	pleckstrin homology domain containing_ family D (with coiled-coil domains) member 1
182	SDK1	-1.62703	8.2e-10	1.41e-07	sidekick cell adhesion molecule 1
183	APBB1	-1.62774	1.41e-08	1.73e-06	amyloid beta (A4) precursor protein-binding_ family B_ member 1 (Fe65)
184	TRERF1	-1.62868	9.31e-09	1.18e-06	transcriptional regulating factor 1
185	PPP4R4	-1.63136	2.92e-05	0.001174	protein phosphatase 4_ regulatory subunit 4
186	ADAMTS15	-1.63192	1.87e-06	0.00012	ADAM metallopeptidase with thrombospondin type 1 motif_ 15
187	BTN2A2	-1.63308	1.28e-09	2.06e-07	butyrophilin_ subfamily 2_ member A2
188	NFASC	-1.63649	2.34e-05	0.000979	neurofascin
189	PLEKHA2	-1.63661	5.46e-08	5.84e-06	pleckstrin homology domain containing_ family A (phosphoinositide binding specific) member 2
190	CDK6	-1.63762	2.66e-06	0.000161	cyclin-dependent kinase 6
191	RIMS4	-1.6412	7.03e-06	0.000361	regulating synaptic membrane exocytosis 4
192	CCDC141	-1.64129	1.29e-13	4.38e-11	coiled-coil domain containing 141
193	ID4	-1.64223	2.67e-05	0.001092	inhibitor of DNA binding 4_ dominant negative helix-loop-helix protein
194	NFATC4	-1.64257	2.48e-05	0.001029	nuclear factor of activated T-cells_ cytoplasmic_ calcineurin-dependent 4
195	GPLD1	-1.64425	3.18e-05	0.001256	glycosylphosphatidylinositol specific phospholipase D1
196	CADM2	-1.64567	1.17e-05	0.000541	cell adhesion molecule 2
197	KLHL1	-1.64608	6.88e-08	7.16e-06	kelch-like family member 1
198	MATN2	-1.65227	2.75e-05	0.001119	matrilin 2
199	OGDHL	-1.65252	1.51e-08	1.82e-06	oxoglutarate dehydrogenase-like
200	MAPK10	-1.65316	7.72e-06	0.000382	mitogen-activated protein kinase 10
201	PAK1	-1.65784	1.12e-06	7.93e-05	p21 protein (Cdc42/Rac)-activated kinase 1
202	ELOVL7	-1.65887	1.38e-15	6.61e-13	ELOVL fatty acid elongase 7
203	PRKAR2B	-1.65955	5.1e-15	2.18e-12	protein kinase_ cAMP-dependent_ regulatory_ type II_ beta
204	EEF1DP3	-1.66203	9.94e-06	0.000475	eukaryotic translation elongation factor 1 delta pseudogene 3
205	ATRNL1	-1.66321	4.69e-06	0.000256	attractin-like 1
206	DOCK4	-1.66442	9.13e-11	1.91e-08	dedicator of cytokinesis 4
207	IGSF3	-1.66512	2.35e-10	4.61e-08	immunoglobulin superfamily_ member 3
208	ST3GAL5	-1.66921	5.14e-07	4.15e-05	ST3 beta-galactoside alpha-2_3-sialyltransferase 5
209	TBC1D4	-1.67008	9.73e-18	5.8e-15	TBC1 domain family_ member 4
210	ROM1	-1.67143	4.58e-06	0.000253	retinal outer segment membrane protein 1
211	MSI1	-1.68609	2.42e-07	2.14e-05	musashi RNA-binding protein 1
212	GLDC	-1.68623	1.6e-08	1.92e-06	glycine dehydrogenase (decarboxylating)
213	LAMB1	-1.68658	2.88e-08	3.22e-06	laminin_ beta 1
214	SALL2	-1.68927	1.45e-08	1.77e-06	spalt-like transcription factor 2
215	SORBS2	-1.69018	2.26e-06	0.00014	sorbin and SH3 domain containing 2
216	RASAL2	-1.69056	1.86e-11	4.46e-09	RAS protein activator like 2
217	APOL3	-1.69962	3.6e-07	3.02e-05	apolipoprotein L_ 3
218	HS2ST1	-1.70139	3.84e-13	1.23e-10	heparan sulfate 2-O-sulfotransferase 1
219	LEPREL1	-1.70718	8.4e-06	0.000407	prolyl 3-hydroxylase 2
220	PDE3A	-1.70889	2.94e-06	0.000175	phosphodiesterase 3A_ cGMP-inhibited
221	MOGAT2	-1.70921	1.56e-06	0.000104	monoacylglycerol O-acyltransferase 2
222	PEG3	-1.71296	5.96e-06	0.000318	paternally expressed 3
223	CDKN1C	-1.71402	1.91e-07	1.76e-05	cyclin-dependent kinase inhibitor 1C (p57_ Kip2)
224	CDON	-1.71636	1.06e-09	1.79e-07	cell adhesion associated_ oncogene regulated
225	CXCR4	-1.71664	2.35e-06	0.000145	chemokine (C-X-C motif) receptor 4
226	CAMK2B	-1.72695	9.01e-13	2.82e-10	calcium/calmodulin-dependent protein kinase II beta
227	SMO	-1.73247	2.52e-09	3.68e-07	smoothened_ frizzled class receptor
228	ZNF503-AS2	-1.73335	1.58e-07	1.49e-05	ZNF503 antisense RNA 2
229	OPRL1	-1.74625	2.9e-06	0.000174	opiate receptor-like 1
230	RLN1	-1.7517	8.5e-08	8.54e-06	relaxin 1
231	SLIT1	-1.75457	3.02e-06	0.000177	slit guidance ligand 1
232	LOC103091866	-1.75488	2.73e-06	0.000165	uncharacterized LOC103091866
233	KCP	-1.75772	2.8e-06	0.000168	kielin/chordin-like protein
234	EPHB6	-1.75793	2.62e-06	0.000159	EPH receptor B6
235	SYCE2	-1.76161	1.13e-06	7.93e-05	synaptonemal complex central element protein 2
236	FSTL1	-1.76453	2.37e-10	4.61e-08	follistatin-like 1
237	NEFL	-1.77297	6.04e-07	4.72e-05	neurofilament_ light polypeptide
238	PGM2L1	-1.77319	1.64e-06	0.000107	phosphoglucomutase 2-like 1
239	FAR2	-1.77323	7.9e-07	5.87e-05	fatty acyl CoA reductase 2
240	INPP4B	-1.7749	1.13e-14	4.65e-12	inositol polyphosphate-4-phosphatase type II B
241	PRICKLE2	-1.77494	1.13e-06	7.93e-05	prickle homolog 2
242	SPTBN1	-1.7818	1.4e-06	9.45e-05	spectrin_ beta_ non-erythrocytic 1
243	SPOCK1	-1.78598	6.47e-10	1.15e-07	sparc/osteonectin_ cwcv and kazal-like domains proteoglycan (testican) 1
244	KCNH2	-1.79167	6.65e-09	8.73e-07	potassium channel_ voltage gated eag related subfamily H_ member 2
245	AHNAK2	-1.79977	8.3e-09	1.06e-06	AHNAK nucleoprotein 2
246	ETNK2	-1.80775	4.56e-10	8.15e-08	ethanolamine kinase 2
247	FBLN2	-1.81076	3.07e-10	5.65e-08	fibulin 2
248	DNASE2B	-1.81474	3.17e-10	5.77e-08	deoxyribonuclease II beta
249	LAMA1	-1.81835	1.45e-10	2.91e-08	laminin_ alpha 1
250	ANGPT2	-1.81949	1.14e-09	1.89e-07	angiopoietin 2
251	CCDC69	-1.83088	4.07e-08	4.41e-06	coiled-coil domain containing 69
252	CRIM1	-1.83206	3.61e-08	3.96e-06	cysteine rich transmembrane BMP regulator 1 (chordin-like)
253	SLC1A1	-1.84155	1.21e-11	3.04e-09	solute carrier family 1 (neuronal/epithelial high affinity glutamate transporter_ system Xag)_ member 1
254	CNTD1	-1.84939	3.21e-07	2.72e-05	cyclin N-terminal domain containing 1
255	NOTCH3	-1.84956	3.18e-12	8.57e-10	notch 3
256	SPRED1	-1.85433	1.74e-14	6.86e-12	sprouty-related_ EVH1 domain containing 1
257	VWF	-1.86097	8.75e-12	2.24e-09	von Willebrand factor
258	TNS3	-1.86418	2.15e-07	1.95e-05	tensin 3
259	VASH1	-1.87611	7.94e-09	1.02e-06	vasohibin 1
260	SERPINB5	-1.87788	4.59e-09	6.37e-07	serpin peptidase inhibitor_ clade B (ovalbumin)_ member 5
261	COLEC12	-1.8786	2.29e-11	5.37e-09	collectin sub-family member 12
262	C14orf132	-1.87914	4.13e-11	9.23e-09	chromosome 14 open reading frame 132
263	GFPT2	-1.88872	1.18e-07	1.14e-05	glutamine-fructose-6-phosphate transaminase 2
264	RDH10	-1.90639	3.77e-15	1.65e-12	retinol dehydrogenase 10 (all-trans)
265	WNT5A	-1.90647	3.99e-08	4.34e-06	wingless-type MMTV integration site family_ member 5A
266	MAGEC2	-1.90675	2.73e-10	5.1e-08	melanoma antigen family C2
267	APOD	-1.90886	2.39e-10	4.61e-08	apolipoprotein D
268	PELI2	-1.91937	4.65e-09	6.39e-07	pellino E3 ubiquitin protein ligase family member 2
269	FAM110B	-1.93384	6.83e-16	3.63e-13	family with sequence similarity 110_ member B
270	ANTXR1	-1.94009	8.88e-10	1.52e-07	anthrax toxin receptor 1
271	DPYSL5	-1.95069	5.3e-11	1.16e-08	dihydropyrimidinase-like 5
272	REPS2	-1.95496	9.29e-21	7.62e-18	RALBP1 associated Eps domain containing 2
273	TARP	-1.9575	5.76e-11	1.24e-08	TCR gamma alternate reading frame protein
274	VANGL2	-1.96269	5.09e-09	6.86e-07	VANGL planar cell polarity protein 2
275	PNMA2	-1.96481	4.71e-09	6.44e-07	paraneoplastic Ma antigen 2
276	ARG2	-1.96823	1.23e-18	8.08e-16	arginase 2
277	ENOX1	-1.96852	2.15e-10	4.27e-08	ecto-NOX disulfide-thiol exchanger 1
278	RBPMS	-1.97714	1.15e-08	1.44e-06	RNA binding protein with multiple splicing
279	PLK2	-1.99933	5.93e-21	5.31e-18	polo-like kinase 2
280	SBK1	-2.00643	1.94e-16	1.06e-13	SH3 domain binding kinase 1
281	REEP2	-2.0155	2.74e-10	5.1e-08	receptor accessory protein 2
282	TWIST1	-2.02186	1.42e-09	2.25e-07	twist family bHLH transcription factor 1
283	ATXN1	-2.02188	6.38e-14	2.28e-11	ataxin 1
284	REP15	-2.02449	1.27e-11	3.17e-09	RAB15 effector protein
285	RIMS1	-2.03348	2e-21	1.88e-18	regulating synaptic membrane exocytosis 1
286	PXDN	-2.04615	2.27e-15	1.06e-12	peroxidasin
287	SPAG17	-2.04615	1.83e-09	2.75e-07	sperm associated antigen 17
288	FHOD3	-2.05664	2.75e-10	5.1e-08	formin homology 2 domain containing 3
289	MDK	-2.06345	2.34e-29	5.76e-26	midkine (neurite growth-promoting factor 2)
290	IRS2	-2.07027	1.06e-20	8.34e-18	insulin receptor substrate 2
291	SLC25A34	-2.07639	2.42e-10	4.62e-08	solute carrier family 25_ member 34
292	SORL1	-2.08173	1.9e-21	1.87e-18	sortilin-related receptor_ L(DLR class) A repeats containing
293	DSEL	-2.08739	2.78e-25	3.42e-22	dermatan sulfate epimerase-like
294	FGD1	-2.08742	5.78e-11	1.24e-08	FYVE_ RhoGEF and PH domain containing 1
295	THSD7A	-2.16054	1.44e-10	2.91e-08	thrombospondin_ type I_ domain containing 7A
296	PBX1	-2.16646	1.24e-14	4.99e-12	pre-B-cell leukemia homeobox 1
297	RELN	-2.18135	1.1e-14	4.62e-12	reelin
298	PRKAA2	-2.23063	2.5e-17	1.45e-14	protein kinase_ AMP-activated_ alpha 2 catalytic subunit
299	MAST4	-2.29173	3.43e-29	7.5e-26	microtubule associated serine/threonine kinase family member 4
300	FRY	-2.36587	2.1e-26	2.95e-23	furry homolog (Drosophila)
301	BEND4	-2.41111	4.36e-31	1.23e-27	BEN domain containing 4
302	JAG1	-2.41386	6.86e-28	1.04e-24	jagged 1
303	RASSF2	-2.42499	3.99e-19	2.71e-16	Ras association (RalGDS/AF-6) domain family member 2
304	LTBP1	-2.47469	5.22e-14	1.94e-11	latent transforming growth factor beta binding protein 1
305	MYO1B	-2.5131	6.74e-52	3.32e-48	myosin IB
306	PKNOX2	-2.6727	1.18e-24	1.37e-21	PBX/knotted 1 homeobox 2
307	C2orf72	-2.81006	9.45e-18	5.8e-15	chromosome 2 open reading frame 72
308	ADAM7	-3.33207	9.97e-29	1.78e-25	ADAM metallopeptidase domain 7
309	CACNA1H	-3.8297	6.08e-46	2.39e-42	calcium channel_ voltage-dependent_ T type_ alpha 1H subunit

## Sheet: androgen-responsive in RNA-seq
Genes differentially expressed with MED19 overexpression in the presence of androgens that are also differentially expressed with R1881 treatment from Figure 5, i.e. androgen-responsive genes
Gene	Fold Change
ABCA12	3.67575
ATP1B1	3.03452
ST8SIA4	3.03066
DSC3	2.93785
NAALAD2	2.72941
MMP16	2.65748
SLC16A7	2.52289
TGFB2	2.31479
NTNG1	2.31189
PHLDA1	2.29413
RUNX1	2.27426
THBS1	2.15409
PLCH1	2.10601
GRIN3A	1.95491
COLCA1	1.94401
EPHA6	1.93826
DDIT4L	1.85465
SSFA2	1.83808
FAM19A2	1.82034
TMEM140	1.78358
SOX9	1.76876
HGD	1.73138
SQRDL	1.72635
CAMKK1	1.66787
NRG3	1.63746
LINC01351	1.63055
RAB27A	1.62718
UNC13C	1.62655
ZNF385B	1.61418
TRMT61A	1.60635
SEMA3C	1.60469
PLA2G2A	1.60093
LRRTM3	1.59882
NIPSNAP3A	1.59375
SLC39A8	1.59126
SLC16A10	1.582
SLC6A9	1.57472
PPAN	1.57458
SNORD46	1.5697
ANKRD29	1.56569
FAM111B	1.56282
SNORD22	1.55294
PCAT1	1.55287
GPR158	1.54737
BARD1	1.54422
UNC5C	1.53572
RXFP3	1.53555
NPC1	1.53318
SLC5A6	1.52938
TMSB4X	1.52736
BCRP2	1.52397
DSC2	1.52239
GLYATL2	1.52093
SNORA48	1.51761
SLC16A6	1.5089
AGAP2	1.50414
SEC11C	1.50315
PGLYRP2	1.50241
AGBL3	1.50073
PTPN21	-1.50068
AKAP6	-1.50142
FRMPD2	-1.50605
CAPS2	-1.50683
LPAR3	-1.50698
CACNG4	-1.50831
GAB1	-1.50844
PPM1A	-1.50846
PLA1A	-1.50902
LOC101929613	-1.51034
ROBO1	-1.51181
DFNA5	-1.51229
KLHL13	-1.51298
DCLK2	-1.51427
VASH2	-1.51606
KCND3	-1.51681
ALX4	-1.51738
BLNK	-1.51854
ENPP5	-1.51868
COL5A1	-1.51901
IQGAP2	-1.52
CHST2	-1.52027
BMX	-1.52071
GPR137B	-1.52165
ERBB2	-1.52241
CYP39A1	-1.53298
JAK2	-1.5332
MGAT4A	-1.53438
TRPS1	-1.53599
PARP14	-1.5369
CLUL1	-1.53691
L3MBTL3	-1.53912
FLT4	-1.54051
IL17RD	-1.54153
FAM83E	-1.54224
BOC	-1.54418
BEND7	-1.5446
DOCK8	-1.54866
INHBB	-1.55326
MAN1C1	-1.55404
KIAA1462	-1.55432
NHLRC4	-1.55709
LOC145837	-1.55754
PITPNC1	-1.55797
EMP1	-1.55946
FAM49A	-1.56001
LINC00936	-1.56053
TLN2	-1.56066
RASSF8	-1.56132
SH3BGRL2	-1.5627
LAT2	-1.5682
CHST15	-1.56898
NKX3-2	-1.57114
IGF1	-1.57387
CUX2	-1.57434
ADCY1	-1.57451
ELF4	-1.57944
KALRN	-1.57993
ACTRT3	-1.58186
SVIL	-1.5822
EML5	-1.58506
GRIK1	-1.58758
PLIN4	-1.58984
LOC101927843	-1.59084
VPS37D	-1.59983
AKAP12	-1.60025
SMAD3	-1.60057
F2R	-1.60299
GPRC5B	-1.6039
SDC2	-1.60621
LOXL1-AS1	-1.60889
SLC35F1	-1.61107
ITGA5	-1.6113
SLC38A4	-1.61144
PLEKHD1	-1.62538
SDK1	-1.62703
APBB1	-1.62774
TRERF1	-1.62868
PPP4R4	-1.63136
ADAMTS15	-1.63192
BTN2A2	-1.63308
PLEKHA2	-1.63661
CDK6	-1.63762
RIMS4	-1.6412
CCDC141	-1.64129
ID4	-1.64223
NFATC4	-1.64257
CADM2	-1.64567
KLHL1	-1.64608
MATN2	-1.65227
OGDHL	-1.65252
MAPK10	-1.65316
PAK1	-1.65784
ELOVL7	-1.65887
PRKAR2B	-1.65955
EEF1DP3	-1.66203
ATRNL1	-1.66321
IGSF3	-1.66512
ST3GAL5	-1.66921
TBC1D4	-1.67008
ROM1	-1.67143
MSI1	-1.68609
GLDC	-1.68623
LAMB1	-1.68658
SALL2	-1.68927
SORBS2	-1.69018
RASAL2	-1.69056
HS2ST1	-1.70139
LEPREL1	-1.70718
PDE3A	-1.70889
MOGAT2	-1.70921
PEG3	-1.71296
CDKN1C	-1.71402
CDON	-1.71636
CXCR4	-1.71664
CAMK2B	-1.72695
RLN1	-1.7517
SLIT1	-1.75457
FSTL1	-1.76453
NEFL	-1.77297
PGM2L1	-1.77319
FAR2	-1.77323
INPP4B	-1.7749
PRICKLE2	-1.77494
SPTBN1	-1.7818
SPOCK1	-1.78598
KCNH2	-1.79167
AHNAK2	-1.79977
ETNK2	-1.80775
DNASE2B	-1.81474
LAMA1	-1.81835
ANGPT2	-1.81949
CCDC69	-1.83088
SLC1A1	-1.84155
NOTCH3	-1.84956
SPRED1	-1.85433
TNS3	-1.86418
VASH1	-1.87611
SERPINB5	-1.87788
COLEC12	-1.8786
C14orf132	-1.87914
GFPT2	-1.88872
RDH10	-1.90639
APOD	-1.90886
PELI2	-1.91937
FAM110B	-1.93384
ANTXR1	-1.94009
DPYSL5	-1.95069
REPS2	-1.95496
TARP	-1.9575
PNMA2	-1.96481
ARG2	-1.96823
ENOX1	-1.96852
PLK2	-1.99933
TWIST1	-2.02186
ATXN1	-2.02188
REP15	-2.02449
RIMS1	-2.03348
PXDN	-2.04615
SPAG17	-2.04615
FHOD3	-2.05664
IRS2	-2.07027
SORL1	-2.08173
DSEL	-2.08739
FGD1	-2.08742
THSD7A	-2.16054
PBX1	-2.16646
PRKAA2	-2.23063
MAST4	-2.29173
FRY	-2.36587
BEND4	-2.41111
JAG1	-2.41386
RASSF2	-2.42499
LTBP1	-2.47469
PKNOX2	-2.6727
ADAM7	-3.33207

## Sheet: AR ChEA
Genes differentially expressed with MED19 overexpression in the presence of androgens that are AR targets from ChEA analysis
Gene	Fold Change
SYT4	3.94843		bold	Associated with AR in the literature
EPHA5	3.7754
DPP4	3.03572
ATP1B1	3.03452
DSC3	2.93785
MMP16	2.65748
SLC16A7	2.52289
RALYL	2.48863
NTNG1	2.31189
GNAI1	2.30427
THBS1	2.15409
FN1	2.00737
FAM19A2	1.82034
SOX9	1.76876
HGD	1.73138
SQRDL	1.72635
NRG3	1.63746
ZNF385B	1.61418
LRRTM4	1.58414
ANKRD29	1.56569
GPR158	1.54737
BARD1	1.54422
GLYATL2	1.52093
AGBL3	1.50073
PTPN21	-1.50068
AKAP6	-1.50142
LPAR3	-1.50698
GAB1	-1.50844
PPM1A	-1.50846
DCLK2	-1.51427
BLNK	-1.51854
IQGAP2	-1.52
DOCK8	-1.54866
LOC145837	-1.55754
PITPNC1	-1.55797
FAM49A	-1.56001
TLN2	-1.56066
IGF1	-1.57387
ADCY1	-1.57451
DNAH6	-1.57795
KALRN	-1.57993
EML5	-1.58506
GRIK1	-1.58758
AKAP12	-1.60025
SLC38A4	-1.61144
ERO1LB	-1.62305
SDK1	-1.62703
ADAMTS15	-1.63192
CCDC141	-1.64129
ID4	-1.64223
ELOVL7	-1.65887
PRKAR2B	-1.65955
ATRNL1	-1.66321
ST3GAL5	-1.66921
GLDC	-1.68623
SORBS2	-1.69018
RASAL2	-1.69056
FAR2	-1.77323
SPOCK1	-1.78598
DNASE2B	-1.81474
LAMA1	-1.81835
CRIM1	-1.83206
SLC1A1	-1.84155
SPRED1	-1.85433
TNS3	-1.86418
VASH1	-1.87611
C14ORF132	-1.87914
WNT5A	-1.90647
PELI2	-1.91937
ENOX1	-1.96852
SBK1	-2.00643
REP15	-2.02449
RIMS1	-2.03348
PXDN	-2.04615
IRS2	-2.07027
DSEL	-2.08739
THSD7A	-2.16054
PBX1	-2.16646
RELN	-2.18135
PRKAA2	-2.23063
MAST4	-2.29173
JAG1	-2.41386
MYO1B	-2.5131
ADAM7	-3.33207

## Sheet: AR literature
Genes differentially expressed with MED19 overexpression in the presence of androgens that are associated with AR in the literature
Gene	Fold Change
SYT4	3.94843		bold	AR targets from ChEA analysis
DPP4	3.03572
ATP1B1	3.03452
ST8SIA4	3.03066
SLC16A7	2.52289
EPHA3	2.4115
TGFB2	2.31479
GNAI1	2.30427
RUNX1	2.27426
THBS1	2.15409
CYP1A1	2.12529
FN1	2.00737
GRIN3A	1.95491
RAB27A	1.62718
SEMA3C	1.60469
PLA2G2A	1.60093
NIPSNAP3A	1.59375
GPR158	1.54737
TMSB4X	1.52736
SLC16A6	1.5089
ROBO1	-1.51181
BMX	-1.52071
ERBB2	-1.52241
JAK2	-1.5332
TRPS1	-1.53599
INHBB	-1.55326
LOC145837	-1.55754
LAT2	-1.5682
IGF1	-1.57387
ADCY1	-1.57451
SMAD3	-1.60057
SDK1	-1.62703
ADAMTS15	-1.63192
CDK6	-1.63762
ID4	-1.64223
NFATC4	-1.64257
ELOVL7	-1.65887
TBC1D4	-1.67008
PEG3	-1.71296
CXCR4	-1.71664
FSTL1	-1.76453
INPP4B	-1.7749
WNT5A	-1.90647
APOD	-1.90886
TARP	-1.9575
ARG2	-1.96823
TWIST1	-2.02186
FHOD3	-2.05664
MDK	-2.06345
IRS2	-2.07027
RELN	-2.18135
JAG1	-2.41386
