# Supplementary material for: MED19 alters AR occupancy and gene expression in prostate cancer cells, driving MAOA expression and growth under low androgen
Source: PLoS Genet. 2021 Jan 29;17(1):e1008540. doi: 10.1371/journal.pgen.1008540 (PMC7875385; doi:10.1371/journal.pgen.1008540)
Supplement: S3 Table — 2361 genes are upregulated and 2069 genes are downregulated. P-values, p-adjusted values, fold changes, and gene descriptions are shown for each gene. (XLSX) [file pgen.1008540.s023.xlsx]

## Sheet: DGE - control LNCaP +- R1881
	Genes differentially expressed with R1881 vs vehicle treatment, in control LNCaP cells - related to heatmap in Figure 5A
	Gene Name	Fold Change	p-Value	p-Adj	Gene Description
1	STEAP4	656.045	1.52e-153	6.56e-151	STEAP family member 4
2	CCDC141	582.882	2.74e-199	2.1e-196	coiled-coil domain containing 141
3	TUBA3D	269.264	1.23e-190	7.69e-188	tubulin_ alpha 3d
4	SLC38A4	234.96	5.2e-97	9.26e-95	solute carrier family 38_ member 4
5	SLC2A3	150.12	2.79e-73	3.24e-71	solute carrier family 2 (facilitated glucose transporter)_ member 3
6	KLK2	138.935	2.17e-92	3.56e-90	kallikrein-related peptidase 2
7	TTN	137.664	9.76e-132	3.26e-129	titin
8	NPPC	136.69	3.86e-113	8.96e-111	natriuretic peptide C
9	CTNNA2	114.582	1.68e-69	1.8e-67	catenin (cadherin-associated protein)_ alpha 2
10	SNAI2	100.734	1.14e-132	3.88e-130	snail family zinc finger 2
11	CHRNA2	80.2289	9.91e-71	1.09e-68	cholinergic receptor_ nicotinic_ alpha 2 (neuronal)
12	ORM1	77.0648	4.15e-61	3.75e-59	orosomucoid 1
13	ORM2	73.9322	3.77e-51	2.65e-49	orosomucoid 2
14	F5	73.238	3.91e-88	6.03e-86	coagulation factor V (proaccelerin_ labile factor)
15	PDE3A	69.5086	4.04e-57	3.36e-55	phosphodiesterase 3A_ cGMP-inhibited
16	DOCK8	61.4759	3.55e-51	2.51e-49	dedicator of cytokinesis 8
17	SLC26A3	58.4601	1.12e-41	5.78e-40	solute carrier family 26 (anion exchanger)_ member 3
18	TUBA3E	57.684	3.13e-51	2.21e-49	tubulin_ alpha 3e
19	TARP	56.5945	2.2e-80	3.02e-78	TCR gamma alternate reading frame protein
20	HPGD	53.0879	0	0	hydroxyprostaglandin dehydrogenase 15-(NAD)
21	KRT73	52.1621	1.05e-39	5.03e-38	keratin 73_ type II
22	TRPM8	51.2951	3.25e-144	1.2e-141	transient receptor potential cation channel_ subfamily M_ member 8
23	KLK3	48.8555	6.59e-68	6.85e-66	kallikrein-related peptidase 3
24	TMEM100	45.3563	2.21e-46	1.34e-44	transmembrane protein 100
25	SPOCK1	42.2963	2.56e-80	3.49e-78	sparc/osteonectin_ cwcv and kazal-like domains proteoglycan (testican) 1
26	CSGALNACT1	39.0245	2.62e-281	4.93e-278	chondroitin sulfate N-acetylgalactosaminyltransferase 1
27	TG	37.0425	4.2e-72	4.83e-70	thyroglobulin
28	PLA2G4E	34.0889	1.2e-30	4.09e-29	phospholipase A2_ group IVE
29	LAT2	33.2871	1.2e-70	1.31e-68	linker for activation of T cells family_ member 2
30	TBX15	32.7988	2.2e-28	6.84e-27	T-box 15
31	TMCC3	32.1251	2.36e-193	1.58e-190	transmembrane and coiled-coil domain family 3
32	MAK	31.318	9.34e-105	1.88e-102	male germ cell-associated kinase
33	PTCRA	30.6361	3.83e-28	1.19e-26	pre T-cell antigen receptor alpha
34	ST6GALNAC1	30.4462	2.41e-60	2.14e-58	ST6 (alpha-N-acetyl-neuraminyl-2_3-beta-galactosyl-1_3)-N-acetylgalactosaminide alpha-2_6-sialyltransferase 1
35	NDRG1	29.4856	0	0	N-myc downstream regulated 1
36	FKBP5	26.4352	0	0	FK506 binding protein 5
37	SDK1	25.8627	4.37e-93	7.24e-91	sidekick cell adhesion molecule 1
38	ADH1C	24.9775	4.58e-25	1.19e-23	alcohol dehydrogenase 1C (class I)_ gamma polypeptide
39	ZNF812	24.5267	1.5e-180	8.85e-178	zinc finger protein 812
40	CYP11A1	24.3331	3.18e-24	7.9e-23	cytochrome P450_ family 11_ subfamily A_ polypeptide 1
41	TMPRSS2	23.3484	0	0	transmembrane protease_ serine 2
42	NNT	23.2402	2.01e-35	8.35e-34	nicotinamide nucleotide transhydrogenase
43	MOGAT2	22.451	3.19e-39	1.5e-37	monoacylglycerol O-acyltransferase 2
44	FAM105A	21.4487	2.71e-291	7e-288	family with sequence similarity 105_ member A
45	ALPK2	21.1133	2.15e-22	4.81e-21	alpha-kinase 2
46	EAF2	21.1069	8.26e-208	7.12e-205	ELL associated factor 2
47	AKAP12	20.3289	1.69e-45	9.85e-44	A kinase (PRKA) anchor protein 12
48	PKP1	19.9833	3.23e-20	6.34e-19	plakophilin 1
49	CUX2	19.9101	9.77e-24	2.35e-22	cut-like homeobox 2
50	DUOX1	19.6142	8.78e-32	3.15e-30	dual oxidase 1
51	NCAPD3	19.3689	1.27e-253	1.64e-250	non-SMC condensin II complex_ subunit D3
52	PTGER4	19.1086	3.51e-79	4.63e-77	prostaglandin E receptor 4 (subtype EP4)
53	CACNG4	18.5664	1.7e-39	8.11e-38	calcium channel_ voltage-dependent_ gamma subunit 4
54	IRS2	18.3994	7.84e-138	2.8e-135	insulin receptor substrate 2
55	MICAL1	17.863	3.23e-149	1.21e-146	microtubule associated monooxygenase_ calponin and LIM domain containing 1
56	ANGPT2	17.225	3.09e-52	2.25e-50	angiopoietin 2
57	MYBPC1	17.1092	5.27e-101	1.03e-98	myosin binding protein C_ slow type
58	CXCR4	16.9604	5.7e-45	3.22e-43	chemokine (C-X-C motif) receptor 4
59	SP9	16.9514	1.06e-22	2.43e-21	Sp9 transcription factor
60	SGK223	16.894	2.54e-101	5e-99	homolog of rat pragma of Rnd2
61	HS3ST4	16.6224	2.58e-17	4.17e-16	heparan sulfate (glucosamine) 3-O-sulfotransferase 4
62	SLC45A3	16.4839	0	0	solute carrier family 45_ member 3
63	MAF	16.4414	6.44e-230	6.65e-227	v-maf avian musculoaponeurotic fibrosarcoma oncogene homolog
64	SLC15A2	16.3901	7.38e-31	2.55e-29	solute carrier family 15 (oligopeptide transporter)_ member 2
65	LINC00844	16.2867	3.69e-20	7.2e-19	long intergenic non-protein coding RNA 844
66	GNMT	16.0489	2.21e-259	3.26e-256	glycine N-methyltransferase
67	LOX	16.0107	5.94e-21	1.22e-19	lysyl oxidase
68	SLC16A6	15.8582	4.58e-127	1.39e-124	solute carrier family 16_ member 6
69	NNMT	15.6073	5.6e-30	1.86e-28	nicotinamide N-methyltransferase
70	KL	15.6053	3.71e-20	7.24e-19	klotho
71	ELOVL2	15.295	9.18e-25	2.35e-23	ELOVL fatty acid elongase 2
72	CENPN	14.8599	8e-56	6.39e-54	centromere protein N
73	PLA2G5	14.7266	2.68e-16	4.01e-15	phospholipase A2_ group V
74	BHLHA15	14.6155	9.01e-125	2.66e-122	basic helix-loop-helix family_ member a15
75	REP15	14.4416	1.7e-42	9.05e-41	RAB15 effector protein
76	TNFAIP3	14.3339	6.14e-106	1.27e-103	tumor necrosis factor_ alpha-induced protein 3
77	THSD7A	14.0103	1.25e-21	2.66e-20	thrombospondin_ type I_ domain containing 7A
78	EMP1	13.4546	1.57e-24	3.95e-23	epithelial membrane protein 1
79	LAMA1	12.4712	1.14e-43	6.23e-42	laminin_ alpha 1
80	RFX6	12.1427	1.08e-13	1.31e-12	regulatory factor X_ 6
81	KLK4	12.0401	1.95e-32	7.17e-31	kallikrein-related peptidase 4
82	ERRFI1	11.7159	0	0	ERBB receptor feedback inhibitor 1
83	ELOVL7	11.6813	3.71e-223	3.66e-220	ELOVL fatty acid elongase 7
84	FAM189A2	11.5134	6.84e-34	2.66e-32	family with sequence similarity 189_ member A2
85	FOXD4	11.4887	4.04e-153	1.71e-150	forkhead box D4
86	WWTR1	11.2169	1.07e-36	4.62e-35	WW domain containing transcription regulator 1
87	PHLDB2	11.18	1.2e-51	8.62e-50	pleckstrin homology-like domain_ family B_ member 2
88	CTBP1-AS	11.0019	2.74e-19	5.09e-18	CTBP1 antisense RNA
89	AFF3	10.9982	1.96e-141	7.13e-139	AF4/FMR2 family_ member 3
90	IGF1R	10.8419	2.01e-215	1.8e-212	insulin-like growth factor 1 receptor
91	FAM107A	10.6706	9.74e-13	1.09e-11	family with sequence similarity 107_ member A
92	WNT7B	10.4435	6.46e-107	1.36e-104	wingless-type MMTV integration site family_ member 7B
93	ATP1A2	10.4424	5.45e-12	5.69e-11	ATPase_ Na+/K+ transporting_ alpha 2 polypeptide
94	CADPS2	10.4192	2.21e-179	1.27e-176	Ca++-dependent secretion activator 2
95	RHOU	10.3018	8.98e-175	4.88e-172	ras homolog family member U
96	NKX3-1	10.164	0	0	NK3 homeobox 1
97	LIFR	9.92447	1.7e-245	2.07e-242	leukemia inhibitory factor receptor alpha
98	AZGP1P1	9.85824	4.31e-32	1.57e-30	alpha-2-glycoprotein 1_ zinc-binding pseudogene 1
99	SLC35F1	9.84063	6.25e-13	7.12e-12	solute carrier family 35_ member F1
100	LOC101927482	9.69137	8.86e-47	5.41e-45	uncharacterized LOC101927482
101	RNASE12	9.54523	1.97e-10	1.76e-09	ribonuclease_ RNase A family_ 12 (non-active)
102	CECR6	9.5443	1.25e-36	5.37e-35	cat eye syndrome chromosome region_ candidate 6
103	WIPI1	9.48949	8.39e-110	1.86e-107	WD repeat domain_ phosphoinositide interacting 1
104	LOC100508046	9.40299	2.66e-10	2.35e-09	uncharacterized LOC100508046
105	GRIN3A	9.24344	1.59e-14	2.08e-13	glutamate receptor_ ionotropic_ N-methyl-D-aspartate 3A
106	GREB1	9.1691	1.56e-167	7.85e-165	growth regulation by estrogen in breast cancer 1
107	PRODH	9.15741	1.74e-52	1.28e-50	proline dehydrogenase (oxidase) 1
108	PMEPA1	9.15621	7.79e-196	5.55e-193	prostate transmembrane protein_ androgen induced 1
109	OR5B2	9.12213	5.39e-10	4.62e-09	olfactory receptor_ family 5_ subfamily B_ member 2
110	SPDEF	9.0999	5.05e-233	5.5e-230	SAM pointed domain containing ETS transcription factor
111	KRT15	9.08975	5.84e-10	4.98e-09	keratin 15_ type I
112	PNLIP	8.93179	4.91e-10	4.21e-09	pancreatic lipase
113	HHIPL2	8.82882	6.92e-16	1e-14	HHIP-like 2
114	RCSD1	8.81396	2.56e-10	2.26e-09	RCSD domain containing 1
115	PLP1	8.73223	1.08e-11	1.1e-10	proteolipid protein 1
116	PGLYRP2	8.6896	1.16e-11	1.18e-10	peptidoglycan recognition protein 2
117	FAM13C	8.63574	4.22e-11	4.06e-10	family with sequence similarity 13_ member C
118	WISP1	8.5724	9.72e-10	8.08e-09	WNT1 inducible signaling pathway protein 1
119	PCA3	8.5014	1.64e-14	2.14e-13	prostate cancer associated 3 (non-protein coding)
120	AZGP1	8.39378	2.45e-95	4.18e-93	alpha-2-glycoprotein 1_ zinc-binding
121	KLKP1	8.20618	2.23e-41	1.14e-39	kallikrein pseudogene 1
122	SPAG17	8.19248	8.25e-19	1.48e-17	sperm associated antigen 17
123	LINC00836	8.18743	1.46e-09	1.19e-08	long intergenic non-protein coding RNA 836
124	MAML2	8.08798	6.46e-18	1.09e-16	mastermind-like transcriptional coactivator 2
125	SGK1	8.07627	2.59e-86	3.94e-84	serum/glucocorticoid regulated kinase 1
126	ABCC4	8.00854	6.2e-271	1.07e-267	ATP-binding cassette_ sub-family C (CFTR/MRP)_ member 4
127	AQP4-AS1	7.96597	7.04e-09	5.26e-08	AQP4 antisense RNA 1
128	ACSL3	7.94446	1.56e-259	2.48e-256	acyl-CoA synthetase long-chain family member 3
129	RMST	7.80863	6.99e-14	8.66e-13	rhabdomyosarcoma 2 associated transcript (non-protein coding)
130	AKR1D1	7.74991	8.65e-09	6.4e-08	aldo-keto reductase family 1_ member D1
131	HSD17B2	7.73215	1.39e-08	1e-07	hydroxysteroid (17-beta) dehydrogenase 2
132	C5orf27	7.72872	8.34e-09	6.18e-08	long intergenic non-protein coding RNA 1554
133	XKR5	7.71614	2.72e-09	2.16e-08	XK_ Kell blood group complex subunit-related family_ member 5
134	ZBTB16	7.67177	1.69e-93	2.83e-91	zinc finger and BTB domain containing 16
135	MYOF	7.65807	8.51e-36	3.58e-34	myoferlin
136	SOX9	7.65716	6.09e-49	3.98e-47	SRY (sex determining region Y)-box 9
137	ACADL	7.64417	9.4e-09	6.9e-08	acyl-CoA dehydrogenase_ long chain
138	TM4SF18	7.62079	2.02e-09	1.63e-08	transmembrane 4 L six family member 18
139	LCK	7.55929	2.42e-09	1.92e-08	LCK proto-oncogene_ Src family tyrosine kinase
140	NR4A1	7.54311	5.28e-158	2.42e-155	nuclear receptor subfamily 4_ group A_ member 1
141	SH3D21	7.50036	1.13e-15	1.61e-14	SH3 domain containing 21
142	GNB4	7.36589	1.43e-98	2.61e-96	guanine nucleotide binding protein (G protein)_ beta polypeptide 4
143	ELL2	7.33466	3.01e-244	3.46e-241	elongation factor_ RNA polymerase II_ 2
144	THBS1	7.27416	1.56e-42	8.34e-41	thrombospondin 1
145	ANKRD37	7.16914	1.7e-100	3.26e-98	ankyrin repeat domain 37
146	SORD	7.15727	3.65e-286	8.39e-283	sorbitol dehydrogenase
147	GRPR	7.12796	2.74e-11	2.68e-10	gastrin-releasing peptide receptor
148	RGS4	7.11967	1.93e-12	2.1e-11	regulator of G-protein signaling 4
149	PER1	7.10685	1.03e-84	1.53e-82	period circadian clock 1
150	CCDC160	7.10163	5.45e-10	4.67e-09	coiled-coil domain containing 160
151	CDK6	7.05614	1.79e-37	7.91e-36	cyclin-dependent kinase 6
152	LRIG1	7.04344	9.39e-223	8.82e-220	leucine-rich repeats and immunoglobulin-like domains 1
153	RUNX1	6.99998	7.99e-09	5.94e-08	runt-related transcription factor 1
154	KCNMA1	6.99648	4.12e-207	3.41e-204	potassium channel_ calcium activated large conductance subfamily M alpha_ member 1
155	KRT19	6.98999	3.58e-12	3.82e-11	keratin 19_ type I
156	KLF15	6.97276	6.91e-129	2.2e-126	Kruppel-like factor 15
157	ASIP	6.93142	8.14e-08	5.34e-07	agouti signaling protein
158	SDR9C7	6.90308	1.59e-10	1.44e-09	short chain dehydrogenase/reductase family 9C_ member 7
159	TWIST1	6.89452	3.34e-30	1.12e-28	twist family bHLH transcription factor 1
160	CYP2U1	6.89027	5.57e-195	3.84e-192	cytochrome P450_ family 2_ subfamily U_ polypeptide 1
161	ABHD2	6.85036	6.15e-286	1.27e-282	abhydrolase domain containing 2
162	EFCAB12	6.8207	1.07e-48	6.87e-47	EF-hand calcium binding domain 12
163	SEC14L2	6.81942	1.84e-158	8.65e-156	SEC14-like lipid binding 2
164	C19orf48	6.81002	2.1e-93	3.5e-91	chromosome 19 open reading frame 48
165	SLC41A1	6.80295	1.62e-202	1.29e-199	solute carrier family 41 (magnesium transporter)_ member 1
166	HOMER2	6.71511	2.89e-196	2.13e-193	homer scaffolding protein 2
167	FAM115C	6.68557	1.49e-20	2.99e-19	TRPM8 channel-associated factor 2
168	C3orf58	6.60826	5.22e-60	4.64e-58	chromosome 3 open reading frame 58
169	CHST2	6.54068	8.72e-13	9.8e-12	carbohydrate (N-acetylglucosamine-6-O) sulfotransferase 2
170	KCND2	6.52804	1.22e-28	3.84e-27	potassium channel_ voltage gated Shal related subfamily D_ member 2
171	STK17B	6.48016	6.92e-117	1.77e-114	serine/threonine kinase 17b
172	FZD5	6.39573	2.61e-113	6.14e-111	frizzled class receptor 5
173	PAK1IP1	6.39463	1.19e-105	2.43e-103	PAK1 interacting protein 1
174	ITGA11	6.38537	1.33e-09	1.09e-08	integrin_ alpha 11
175	LINC00160	6.36809	3.23e-07	1.96e-06	long intergenic non-protein coding RNA 160
176	GALNT12	6.31972	1.27e-11	1.29e-10	polypeptide N-acetylgalactosaminyltransferase 12
177	FZD8	6.21472	1.74e-33	6.68e-32	frizzled class receptor 8
178	ODC1	6.17826	1.68e-155	7.57e-153	ornithine decarboxylase 1
179	PACS1	6.12131	4.58e-121	1.28e-118	phosphofurin acidic cluster sorting protein 1
180	ASRGL1	6.09742	3.83e-73	4.43e-71	asparaginase like 1
181	ALDH1A3	6.09016	1.3e-119	3.53e-117	aldehyde dehydrogenase 1 family_ member A3
182	MTFP1	6.04826	4.85e-72	5.54e-70	mitochondrial fission process 1
183	ANXA2	6.04365	1.8e-14	2.34e-13	annexin A2
184	UGT2B28	6.00332	7.41e-60	6.55e-58	UDP glucuronosyltransferase 2 family_ polypeptide B28
185	IGF1	5.9702	5.83e-43	3.15e-41	insulin-like growth factor 1 (somatomedin C)
186	ADAM28	5.93921	7.27e-08	4.8e-07	ADAM metallopeptidase domain 28
187	IRS4	5.92042	1.59e-07	1e-06	insulin receptor substrate 4
188	ZBED3	5.8832	7.3e-26	2e-24	zinc finger_ BED-type containing 3
189	BMPR1B	5.86935	6.25e-14	7.77e-13	bone morphogenetic protein receptor_ type IB
190	DHCR24	5.86528	4.23e-153	1.75e-150	24-dehydrocholesterol reductase
191	KRT8	5.85342	2.39e-150	9.5e-148	keratin 8_ type II
192	SNORD88B	5.84434	6.94e-26	1.9e-24	small nucleolar RNA_ C/D box 88B
193	ATP5EP2	5.83099	2.99e-08	2.07e-07	ATP synthase_ H+ transporting_ mitochondrial F1 complex_ epsilon subunit pseudogene 2
194	KLHL29	5.78718	2.5e-65	2.49e-63	kelch-like family member 29
195	DLX2	5.77728	3.55e-13	4.13e-12	distal-less homeobox 2
196	PRKCA	5.7606	2.17e-84	3.17e-82	protein kinase C_ alpha
197	CADM2	5.7486	3.99e-17	6.34e-16	cell adhesion molecule 2
198	TBC1D8	5.72819	5.78e-79	7.47e-77	TBC1 domain family_ member 8 (with GRAM domain)
199	RAB27A	5.69952	7.59e-58	6.41e-56	RAB27A_ member RAS oncogene family
200	PPAP2A	5.61085	2.52e-133	8.69e-131	phosphatidic acid phosphatase type 2A
201	KCNH4	5.59229	8.54e-08	5.58e-07	potassium channel_ voltage gated eag related subfamily H_ member 4
202	ANKH	5.52862	9.63e-170	4.98e-167	ANKH inorganic pyrophosphate transport regulator
203	LIN7B	5.52426	1.46e-39	6.99e-38	lin-7 homolog B (C. elegans)
204	DLX1	5.50324	8.01e-16	1.16e-14	distal-less homeobox 1
205	TM4SF1	5.48895	1.13e-15	1.61e-14	transmembrane 4 L six family member 1
206	C16orf54	5.48374	2.47e-06	1.33e-05	chromosome 16 open reading frame 54
207	SOCS2	5.48176	2.58e-94	4.37e-92	suppressor of cytokine signaling 2
208	TRG-AS1	5.47812	1.06e-07	6.8e-07	T cell receptor gamma locus antisense RNA 1
209	TGM2	5.47675	7.64e-07	4.43e-06	transglutaminase 2
210	HES1	5.47565	1.68e-39	8e-38	hes family bHLH transcription factor 1
211	SNCG	5.46882	2.11e-07	1.31e-06	synuclein_ gamma (breast cancer-specific protein 1)
212	LINC01094	5.45126	4.3e-07	2.57e-06	long intergenic non-protein coding RNA 1094
213	KCNN2	5.43768	7.41e-65	7.2e-63	potassium channel_ calcium activated intermediate/small conductance subfamily N alpha_ member 2
214	TNFAIP8	5.39155	5.11e-80	6.82e-78	tumor necrosis factor_ alpha-induced protein 8
215	DGKK	5.38666	3.65e-06	1.91e-05	diacylglycerol kinase_ kappa
216	SLC43A1	5.37237	2.62e-58	2.22e-56	solute carrier family 43 (amino acid system L transporter)_ member 1
217	PGC	5.31242	4.25e-06	2.21e-05	progastricsin (pepsinogen C)
218	ADAM7	5.30389	1.08e-25	2.91e-24	ADAM metallopeptidase domain 7
219	TRIM53AP	5.29929	3.41e-06	1.8e-05	tripartite motif containing 53A_ pseudogene
220	ERN1	5.29533	5.64e-120	1.56e-117	endoplasmic reticulum to nucleus signaling 1
221	HERC3	5.24212	1.88e-69	1.99e-67	HECT and RLD domain containing E3 ubiquitin protein ligase 3
222	INPP4B	5.17454	1.24e-84	1.84e-82	inositol polyphosphate-4-phosphatase type II B
223	TMEM79	5.13406	3.27e-99	6.08e-97	transmembrane protein 79
224	SMPD3	5.13132	1.94e-18	3.39e-17	sphingomyelin phosphodiesterase 3_ neutral membrane (neutral sphingomyelinase II)
225	FICD	5.11612	3.89e-89	6.1e-87	FIC domain containing
226	PAPLN	5.09573	3.71e-06	1.94e-05	papilin_ proteoglycan-like sulfated glycoprotein
227	PNLIPRP3	5.07051	7.71e-06	3.85e-05	pancreatic lipase-related protein 3
228	LOC730668	5.04901	7.31e-10	6.17e-09	dynein heavy chain -like pseudogene
229	LAMC1	5.02882	1.13e-108	2.46e-106	laminin_ gamma 1 (formerly LAMB2)
230	FAM174B	5.02464	6.11e-127	1.83e-124	family with sequence similarity 174_ member B
231	PEX10	4.99949	1.19e-114	2.86e-112	peroxisomal biogenesis factor 10
232	GBP1	4.9717	1.21e-07	7.74e-07	guanylate binding protein 1_ interferon-inducible
233	HAO2	4.89942	1.04e-05	5.06e-05	hydroxyacid oxidase 2 (long chain)
234	CNKSR2	4.8968	5.3e-81	7.36e-79	connector enhancer of kinase suppressor of Ras 2
235	GLYATL2	4.89477	1.86e-28	5.84e-27	glycine-N-acyltransferase-like 2
236	UAP1	4.89127	8.58e-179	4.79e-176	UDP-N-acetylglucosamine pyrophosphorylase 1
237	VLDLR	4.88995	2.37e-62	2.18e-60	very low density lipoprotein receptor
238	SEC24D	4.87959	1.16e-115	2.85e-113	SEC24 homolog D_ COPII coat complex component
239	LGI3	4.87246	1.07e-07	6.91e-07	leucine-rich repeat LGI family_ member 3
240	SMPD2	4.86369	8.23e-81	1.14e-78	sphingomyelin phosphodiesterase 2_ neutral membrane (neutral sphingomyelinase)
241	KRT72	4.81548	1.41e-05	6.73e-05	keratin 72_ type II
242	MBOAT2	4.81291	6.2e-151	2.51e-148	membrane bound O-acyltransferase domain containing 2
243	HES6	4.79247	1.37e-15	1.95e-14	hes family bHLH transcription factor 6
244	TPD52	4.78829	3.42e-130	1.12e-127	tumor protein D52
245	KLF5	4.7704	1.64e-73	1.91e-71	Kruppel-like factor 5 (intestinal)
246	COL23A1	4.76673	1.24e-11	1.25e-10	collagen_ type XXIII_ alpha 1
247	ACAD8	4.76346	2.43e-87	3.72e-85	acyl-CoA dehydrogenase family_ member 8
248	LOC100130872	4.75508	2.85e-27	8.42e-26	uncharacterized LOC100130872
249	SOCS2-AS1	4.74323	6.54e-09	4.9e-08	SOCS2 antisense RNA 1
250	C1QTNF9B-AS1	4.67949	9.28e-14	1.13e-12	C1QTNF9B antisense RNA 1
251	SMS	4.66524	9.49e-170	4.98e-167	spermine synthase
252	CASC10	4.63664	2.63e-13	3.1e-12	cancer susceptibility candidate 10
253	TBC1D1	4.63131	1.14e-124	3.31e-122	TBC1 (tre-2/USP6_ BUB2_ cdc16) domain family_ member 1
254	HS3ST1	4.62659	5.93e-54	4.5e-52	heparan sulfate (glucosamine) 3-O-sulfotransferase 1
255	SLC35G5	4.61401	1.47e-06	8.2e-06	solute carrier family 35_ member G5
256	STK39	4.6127	3.46e-128	1.08e-125	serine threonine kinase 39
257	ZBTB24	4.58134	8.47e-100	1.59e-97	zinc finger and BTB domain containing 24
258	C1orf21	4.56593	8.1e-98	1.47e-95	chromosome 1 open reading frame 21
259	PCDP1	4.55342	4.31e-08	2.91e-07	cilia and flagella associated protein 221
260	PHOSPHO1	4.55266	2.05e-07	1.27e-06	phosphatase_ orphan 1
261	CSRP2	4.5387	3.2e-05	0.000145	cysteine and glycine-rich protein 2
262	SGK3	4.53006	1.65e-09	1.34e-08	serum/glucocorticoid regulated kinase family_ member 3
263	PPFIBP2	4.52786	1.38e-129	4.45e-127	PTPRF interacting protein_ binding protein 2 (liprin beta 2)
264	LOC101927924	4.52761	3.28e-05	0.000148	uncharacterized LOC101927924
265	SLC13A1	4.52234	3.35e-05	0.000151	solute carrier family 13 (sodium/sulfate symporter)_ member 1
266	SLC6A3	4.49422	3.86e-08	2.62e-07	solute carrier family 6 (neurotransmitter transporter)_ member 3
267	AGR3	4.49269	3.47e-05	0.000156	anterior gradient 3_ protein disulphide isomerase family member
268	NBPF13P	4.48871	1.96e-07	1.22e-06	neuroblastoma breakpoint family_ member 13_ pseudogene
269	KRT18	4.47411	2.66e-150	1.04e-147	keratin 18_ type I
270	KLK15	4.46175	3.77e-09	2.94e-08	kallikrein-related peptidase 15
271	PAM16	4.44256	1.46e-08	1.05e-07	presequence translocase-associated motor 16 homolog (S. cerevisiae)
272	APLN	4.427	2.34e-24	5.86e-23	apelin
273	FAM13A-AS1	4.39411	2.14e-08	1.51e-07	FAM13A antisense RNA 1
274	ANK1	4.37429	1.47e-15	2.07e-14	ankyrin 1_ erythrocytic
275	C2	4.36185	6.87e-15	9.28e-14	complement component 2
276	CTF1	4.36167	6.54e-06	3.3e-05	cardiotrophin 1
277	PTPRM	4.35544	3.86e-79	5.02e-77	protein tyrosine phosphatase_ receptor type_ M
278	GATM	4.34137	1.33e-10	1.21e-09	glycine amidinotransferase (L-arginine:glycine amidinotransferase)
279	PLA1A	4.33887	3.12e-14	3.97e-13	phospholipase A1 member A
280	ELOVL5	4.32224	3.15e-164	1.55e-161	ELOVL fatty acid elongase 5
281	FAM115A	4.30511	4.3e-76	5.29e-74	TRPM8 channel-associated factor 1
282	SLC22A4	4.30159	1.16e-06	6.53e-06	solute carrier family 22 (organic cation/zwitterion transporter)_ member 4
283	CDYL2	4.30147	3.94e-74	4.66e-72	chromodomain protein_ Y-like 2
284	TIPARP	4.30114	3.9e-80	5.27e-78	TCDD-inducible poly(ADP-ribose) polymerase
285	DBI	4.28273	1.38e-149	5.28e-147	diazepam binding inhibitor (GABA receptor modulator_ acyl-CoA binding protein)
286	DNAJB9	4.25385	1.81e-96	3.17e-94	DnaJ (Hsp40) homolog_ subfamily B_ member 9
287	PTPRN2	4.2459	9.34e-26	2.54e-24	protein tyrosine phosphatase_ receptor type_ N polypeptide 2
288	SLC9A3R2	4.2269	8.53e-128	2.63e-125	solute carrier family 9_ subfamily A (NHE3_ cation proton antiporter 3)_ member 3 regulator 2
289	SPTB	4.2183	1.21e-20	2.43e-19	spectrin_ beta_ erythrocytic
290	COL12A1	4.21295	1.36e-06	7.62e-06	collagen_ type XII_ alpha 1
291	IMPDH1	4.18895	3.01e-108	6.49e-106	IMP (inosine 5'-monophosphate) dehydrogenase 1
292	KIF22	4.18477	2.44e-52	1.79e-50	kinesin family member 22
293	SNORD88A	4.17817	4.83e-09	3.69e-08	small nucleolar RNA_ C/D box 88A
294	PCAT18	4.16955	8.21e-05	0.000347	prostate cancer associated transcript 18 (non-protein coding)
295	CREB3L2	4.16559	1.53e-59	1.33e-57	cAMP responsive element binding protein 3-like 2
296	ST8SIA6	4.15797	9.01e-05	0.000378	ST8 alpha-N-acetyl-neuraminide alpha-2_8-sialyltransferase 6
297	CLDN8	4.14936	3.05e-54	2.35e-52	claudin 8
298	SLC35F2	4.13968	3.26e-92	5.32e-90	solute carrier family 35_ member F2
299	SLC2A5	4.13719	5.15e-05	0.000225	solute carrier family 2 (facilitated glucose/fructose transporter)_ member 5
300	ABCC1	4.13191	2.03e-88	3.16e-86	ATP-binding cassette_ sub-family C (CFTR/MRP)_ member 1
301	OR7E47P	4.1223	1.48e-05	7.05e-05	olfactory receptor_ family 7_ subfamily E_ member 47 pseudogene
302	ZBTB10	4.11653	4.68e-122	1.34e-119	zinc finger and BTB domain containing 10
303	FOS	4.09425	1.58e-06	8.73e-06	FBJ murine osteosarcoma viral oncogene homolog
304	MESP1	4.09306	2.5e-49	1.68e-47	mesoderm posterior bHLH transcription factor 1
305	MALT1	4.08187	1.13e-81	1.58e-79	MALT1 paracaspase
306	TNS3	4.07952	9.36e-11	8.66e-10	tensin 3
307	GADD45G	4.04873	5.02e-44	2.79e-42	growth arrest and DNA-damage-inducible_ gamma
308	HEY1	4.04848	1.53e-06	8.48e-06	hes-related family bHLH transcription factor with YRPW motif 1
309	MERTK	4.03892	2.4e-48	1.52e-46	MER proto-oncogene_ tyrosine kinase
310	SHROOM3	4.03355	4.14e-116	1.04e-113	shroom family member 3
311	FAR2P1	4.03075	3.98e-14	5.02e-13	fatty acyl CoA reductase 2 pseudogene 1
312	PDZRN3	4.02584	4.06e-51	2.85e-49	PDZ domain containing ring finger 3
313	DLG2	4.02506	5.94e-22	1.29e-20	discs_ large homolog 2 (Drosophila)
314	LOC80154	4.01002	1.33e-10	1.21e-09	NA
315	IQUB	3.99673	8.16e-25	2.1e-23	IQ motif and ubiquitin domain containing
316	SCAP	3.98577	3.62e-118	9.61e-116	SREBF chaperone
317	HMGXB3	3.98564	5.84e-100	1.11e-97	HMG box domain containing 3
318	PARM1	3.98345	9.07e-10	7.57e-09	prostate androgen-regulated mucin-like protein 1
319	PDIA5	3.96775	4.39e-63	4.15e-61	protein disulfide isomerase family A_ member 5
320	TSKU	3.96115	1.51e-65	1.52e-63	tsukushi_ small leucine rich proteoglycan
321	TENM1	3.94934	2.97e-19	5.51e-18	teneurin transmembrane protein 1
322	GLUD2	3.94455	1.1e-17	1.82e-16	glutamate dehydrogenase 2
323	MUC20	3.93884	3.01e-13	3.52e-12	mucin 20_ cell surface associated
324	FASN	3.93832	3.71e-71	4.12e-69	fatty acid synthase
325	LRRFIP2	3.93742	9.67e-109	2.13e-106	leucine rich repeat (in FLII) interacting protein 2
326	MAP7D1	3.93554	1.34e-117	3.46e-115	MAP7 domain containing 1
327	LDLRAD4	3.93425	0.00016	0.000642	low density lipoprotein receptor class A domain containing 4
328	SASH1	3.93022	1.53e-115	3.72e-113	SAM and SH3 domain containing 1
329	IQGAP2	3.92788	4.31e-50	2.93e-48	IQ motif containing GTPase activating protein 2
330	RNF138P1	3.92679	5.41e-06	2.77e-05	ring finger protein 138_ E3 ubiquitin protein ligase pseudogene 1
331	VGF	3.91231	4.89e-08	3.29e-07	VGF nerve growth factor inducible
332	TMEFF2	3.89321	1.13e-30	3.84e-29	transmembrane protein with EGF-like and two follistatin-like domains 2
333	EDAR	3.88418	0.000145	0.000585	ectodysplasin A receptor
334	MPC2	3.88332	1.64e-121	4.64e-119	mitochondrial pyruvate carrier 2
335	GLIS3	3.88208	3.31e-05	0.000149	GLIS family zinc finger 3
336	DUSP2	3.87856	1.52e-09	1.24e-08	dual specificity phosphatase 2
337	LPAR3	3.86326	2.86e-67	2.94e-65	lysophosphatidic acid receptor 3
338	MTMR9	3.83296	2.15e-110	4.84e-108	myotubularin related protein 9
339	ARMC12	3.82243	4.63e-18	7.92e-17	armadillo repeat containing 12
340	SKP1P2	3.80807	0.000237	0.000916	S-phase kinase-associated protein 1 pseudogene 2
341	SPSB1	3.79579	4.11e-28	1.27e-26	splA/ryanodine receptor domain and SOCS box containing 1
342	GNE	3.78733	0.000116	0.000476	glucosamine (UDP-N-acetyl)-2-epimerase/N-acetylmannosamine kinase
343	SDF2L1	3.78499	6.24e-31	2.16e-29	stromal cell-derived factor 2-like 1
344	RAB3B	3.78213	1.65e-47	1.02e-45	RAB3B_ member RAS oncogene family
345	DERL3	3.77538	8.05e-15	1.08e-13	derlin 3
346	PCDH1	3.76607	2.62e-64	2.51e-62	protocadherin 1
347	WTIP	3.75796	1.93e-11	1.92e-10	Wilms tumor 1 interacting protein
348	MLPH	3.75184	5.42e-70	5.83e-68	melanophilin
349	CBWD1	3.73319	6.15e-85	9.22e-83	COBW domain containing 1
350	LPHN2	3.73045	0.000159	0.000637	adhesion G protein-coupled receptor L2
351	LDLR	3.70944	5.29e-97	9.35e-95	low density lipoprotein receptor
352	FBLL1	3.7091	0.000136	0.000552	fibrillarin-like 1
353	FGD4	3.70604	3.99e-78	5.03e-76	FYVE_ RhoGEF and PH domain containing 4
354	RASD1	3.70502	2.57e-22	5.72e-21	RAS_ dexamethasone-induced 1
355	MIR635	3.70476	1.17e-05	5.68e-05	microRNA 635
356	GGT3P	3.70363	4.49e-05	0.000198	gamma-glutamyltransferase 3 pseudogene
357	MIR193A	3.68501	0.000336	0.001265	microRNA 193a
358	TRIM3	3.68397	2.19e-44	1.22e-42	tripartite motif containing 3
359	MIR663B	3.6641	7.78e-13	8.79e-12	microRNA 663b
360	SV2A	3.66144	0.000269	0.001033	synaptic vesicle glycoprotein 2A
361	BHLHE40	3.64341	7.38e-35	2.98e-33	basic helix-loop-helix family_ member e40
362	NKX3-2	3.62716	3.64e-18	6.26e-17	NK3 homeobox 2
363	CRISPLD2	3.62274	1.24e-56	1.02e-54	cysteine-rich secretory protein LCCL domain containing 2
364	MDGA1	3.61915	1.9e-06	1.04e-05	MAM domain containing glycosylphosphatidylinositol anchor 1
365	CITED1	3.6099	1.03e-12	1.15e-11	Cbp/p300-interacting transactivator_ with Glu/Asp-rich carboxy-terminal domain_ 1
366	PPP4R1L	3.6093	1.35e-05	6.47e-05	protein phosphatase 4_ regulatory subunit 1-like (pseudogene)
367	SLC2A14	3.60001	0.00038	0.001418	solute carrier family 2 (facilitated glucose transporter)_ member 14
368	COTL1	3.59173	9.27e-66	9.35e-64	coactosin-like F-actin binding protein 1
369	CBLL1	3.57993	7.78e-96	1.34e-93	Cbl proto-oncogene-like 1_ E3 ubiquitin protein ligase
370	MEGF6	3.57948	9.92e-26	2.69e-24	multiple EGF-like-domains 6
371	GMPPB	3.57916	9.87e-82	1.4e-79	GDP-mannose pyrophosphorylase B
372	FMN1	3.571	6.07e-06	3.08e-05	formin 1
373	CDH15	3.55976	2.08e-12	2.25e-11	cadherin 15_ type 1_ M-cadherin (myotubule)
374	NFKBIA	3.54292	3.63e-76	4.5e-74	nuclear factor of kappa light polypeptide gene enhancer in B-cells inhibitor_ alpha
375	CDC42EP2	3.53471	6.43e-27	1.86e-25	CDC42 effector protein (Rho GTPase binding) 2
376	SAT1	3.53395	8.36e-52	6.02e-50	spermidine/spermine N1-acetyltransferase 1
377	SLC26A1	3.53304	2.13e-35	8.82e-34	solute carrier family 26 (anion exchanger)_ member 1
378	MIR4442	3.51767	2.26e-08	1.59e-07	microRNA 4442
379	CLGN	3.51024	1.95e-81	2.72e-79	calmegin
380	LINC00883	3.50009	5.66e-49	3.72e-47	DPPA2 upstream binding RNA
381	SYT6	3.49839	0.000553	0.002001	synaptotagmin VI
382	SNORD88C	3.49419	4.98e-08	3.35e-07	small nucleolar RNA_ C/D box 88C
383	PART1	3.4925	2.7e-42	1.41e-40	prostate androgen-regulated transcript 1 (non-protein coding)
384	EML3	3.48858	1.13e-26	3.21e-25	echinoderm microtubule associated protein like 3
385	RARB	3.48264	3.44e-33	1.3e-31	retinoic acid receptor_ beta
386	DOCK11	3.47702	4.54e-05	0.0002	dedicator of cytokinesis 11
387	RAB6C-AS1	3.4616	6.68e-22	1.43e-20	RAB6C antisense RNA 1
388	NME2	3.45482	4.41e-30	1.48e-28	NME/NM23 nucleoside diphosphate kinase 2
389	DSC1	3.44339	2.95e-09	2.33e-08	desmocollin 1
390	SH2D3A	3.44048	2.21e-14	2.85e-13	SH2 domain containing 3A
391	ENDOD1	3.4354	6.45e-53	4.82e-51	endonuclease domain containing 1
392	CAPZB	3.4257	3.06e-61	2.77e-59	capping protein (actin filament) muscle Z-line_ beta
393	GADD45B	3.39777	5.2e-25	1.35e-23	growth arrest and DNA-damage-inducible_ beta
394	GHRHR	3.39721	0.000652	0.002327	growth hormone releasing hormone receptor
395	NBL1	3.3933	0.000786	0.002752	neuroblastoma 1_ DAN family BMP antagonist
396	SLC7A5P1	3.39328	9.47e-07	5.42e-06	solute carrier family 7 (amino acid transporter light chain_ L system)_ member 5 pseudogene 1
397	LDLRAD3	3.3894	1.26e-46	7.69e-45	low density lipoprotein receptor class A domain containing 3
398	EPS8L1	3.38198	4.26e-22	9.29e-21	EPS8-like 1
399	MPHOSPH9	3.37742	3.98e-97	7.16e-95	M-phase phosphoprotein 9
400	TNK2	3.37568	5.29e-51	3.68e-49	tyrosine kinase_ non-receptor_ 2
401	KLF4	3.36324	8.16e-22	1.75e-20	Kruppel-like factor 4 (gut)
402	LRRC8A	3.35823	3.62e-76	4.5e-74	leucine rich repeat containing 8 family_ member A
403	ATP10A	3.35302	1.41e-38	6.41e-37	ATPase_ class V_ type 10A
404	TNFRSF19	3.32695	3.67e-09	2.86e-08	tumor necrosis factor receptor superfamily_ member 19
405	POTEF	3.32107	1.32e-13	1.6e-12	POTE ankyrin domain family_ member F
406	TBRG1	3.31815	1.98e-78	2.55e-76	transforming growth factor beta regulator 1
407	HLA-DMA	3.31245	3.17e-49	2.12e-47	major histocompatibility complex_ class II_ DM alpha
408	PCYT2	3.30805	3.15e-64	3e-62	phosphate cytidylyltransferase 2_ ethanolamine
409	ZNF350	3.30472	1.1e-33	4.23e-32	zinc finger protein 350
410	SH3RF2	3.29372	0.000878	0.003049	SH3 domain containing ring finger 2
411	FHDC1	3.29137	4.04e-33	1.52e-31	FH2 domain containing 1
412	ATAD2	3.28538	8.25e-10	6.91e-09	ATPase family_ AAA domain containing 2
413	HCCAT3	3.27965	0.000184	0.000728	ZNF350 antisense RNA 1
414	MIR7110	3.27955	0.001025	0.00351	microRNA 7110
415	DFNB31	3.27803	6.36e-25	1.64e-23	deafness_ autosomal recessive 31
416	C19orf10	3.26603	3.11e-54	2.39e-52	myeloid-derived growth factor
417	C10orf25	3.26033	0.000586	0.00211	chromosome 10 open reading frame 25
418	RDH14	3.25537	1.29e-13	1.56e-12	retinol dehydrogenase 14 (all-trans/9-cis/11-cis)
419	NT5DC3	3.2516	9.38e-38	4.2e-36	5'-nucleotidase domain containing 3
420	BICD2	3.25158	7.58e-72	8.57e-70	bicaudal D homolog 2 (Drosophila)
421	CHPF	3.25149	2.05e-54	1.6e-52	chondroitin polymerizing factor
422	HIPK2	3.25108	6.9e-53	5.13e-51	homeodomain interacting protein kinase 2
423	RPS16P5	3.24597	0.000256	0.000985	ribosomal protein S16 pseudogene 5
424	CAMKK2	3.2453	1.1e-69	1.18e-67	calcium/calmodulin-dependent protein kinase kinase 2_ beta
425	HERPUD1	3.22487	2.8e-55	2.2e-53	homocysteine-inducible_ endoplasmic reticulum stress-inducible_ ubiquitin-like domain member 1
426	TMEM164	3.22232	5.2e-75	6.22e-73	transmembrane protein 164
427	PPFIBP1	3.22149	1.06e-75	1.29e-73	PTPRF interacting protein_ binding protein 1 (liprin beta 1)
428	CHRM5	3.20928	0.001343	0.004519	cholinergic receptor_ muscarinic 5
429	SEMA3C	3.20399	4.28e-33	1.6e-31	sema domain_ immunoglobulin domain (Ig)_ short basic domain_ secreted_ (semaphorin) 3C
430	IRS1	3.18625	1.09e-26	3.12e-25	insulin receptor substrate 1
431	ADRA2A	3.18473	5.29e-09	4.01e-08	adrenoceptor alpha 2A
432	AMACR	3.18305	1.18e-31	4.18e-30	alpha-methylacyl-CoA racemase
433	TNS4	3.17459	0.001472	0.00491	tensin 4
434	LOC100130744	3.17111	2.81e-22	6.24e-21	uncharacterized LOC100130744
435	GAS2L1	3.16356	7.32e-61	6.58e-59	growth arrest-specific 2 like 1
436	TRPM2	3.16172	1.58e-47	9.76e-46	transient receptor potential cation channel_ subfamily M_ member 2
437	MRPS18A	3.15684	1.96e-45	1.14e-43	mitochondrial ribosomal protein S18A
438	PREX2	3.15069	0.000171	0.000682	phosphatidylinositol-3_4_5-trisphosphate-dependent Rac exchange factor 2
439	MAP3K6	3.14869	2.55e-42	1.34e-40	mitogen-activated protein kinase kinase kinase 6
440	CREB3L4	3.14225	1.34e-57	1.13e-55	cAMP responsive element binding protein 3-like 4
441	RYR3	3.13794	0.000825	0.00288	ryanodine receptor 3
442	RAPGEF5	3.13655	4.99e-39	2.31e-37	Rap guanine nucleotide exchange factor (GEF) 5
443	CSNK1A1L	3.12587	0.001666	0.005501	casein kinase 1_ alpha 1-like
444	MUM1L1	3.12302	1.08e-07	6.97e-07	melanoma associated antigen (mutated) 1-like 1
445	EVA1B	3.12061	4.19e-25	1.09e-23	eva-1 homolog B (C. elegans)
446	MIR22HG	3.11021	1.36e-22	3.09e-21	MIR22 host gene
447	ADARB2	3.10523	0.001848	0.006055	adenosine deaminase_ RNA-specific_ B2 (non-functional)
448	ITIH6	3.0997	0.001875	0.006138	inter-alpha-trypsin inhibitor heavy chain family_ member 6
449	HSPA2	3.09704	4.44e-06	2.3e-05	heat shock 70kDa protein 2
450	ATG101	3.08849	1.64e-60	1.47e-58	autophagy related 101
451	NTNG1	3.08682	3.57e-13	4.15e-12	netrin G1
452	DEFB132	3.08378	0.00034	0.001281	defensin_ beta 132
453	ZNF385B	3.07906	2e-27	5.98e-26	zinc finger protein 385B
454	TXNDC5	3.07718	2.44e-19	4.54e-18	thioredoxin domain containing 5 (endoplasmic reticulum)
455	LONRF1	3.06862	1.28e-47	7.95e-46	LON peptidase N-terminal domain and ring finger 1
456	CDK2AP2	3.06779	4.35e-46	2.6e-44	cyclin-dependent kinase 2 associated protein 2
457	RNF148	3.06239	0.002101	0.006839	ring finger protein 148
458	PHF8	3.06123	2.67e-70	2.91e-68	PHD finger protein 8
459	FRK	3.06017	1.28e-38	5.87e-37	fyn-related Src family tyrosine kinase
460	SLC4A4	3.05713	1.29e-07	8.25e-07	solute carrier family 4 (sodium bicarbonate cotransporter)_ member 4
461	SNAPC2	3.05627	2.28e-45	1.32e-43	small nuclear RNA activating complex_ polypeptide 2_ 45kDa
462	LINC-PINT	3.05582	6.03e-05	0.000261	long intergenic non-protein coding RNA_ p53 induced transcript
463	PCTP	3.05381	3.99e-37	1.74e-35	phosphatidylcholine transfer protein
464	GLB1L2	3.05252	1.04e-33	4e-32	galactosidase_ beta 1-like 2
465	FBN1	3.04445	6.43e-08	4.28e-07	fibrillin 1
466	PNMA1	3.04419	8.89e-46	5.24e-44	paraneoplastic Ma antigen 1
467	EGFR	3.03835	6.58e-41	3.31e-39	epidermal growth factor receptor
468	FGFR3	3.03282	2.46e-06	1.32e-05	fibroblast growth factor receptor 3
469	CCDC85A	3.03253	6.93e-05	0.000297	coiled-coil domain containing 85A
470	SYVN1	3.03234	4.26e-44	2.37e-42	synovial apoptosis inhibitor 1_ synoviolin
471	ITGB6	3.02856	0.002256	0.007294	integrin_ beta 6
472	C20orf24	3.02816	3.66e-24	9.03e-23	chromosome 20 open reading frame 24
473	GMPPA	3.02759	4.37e-51	3.05e-49	GDP-mannose pyrophosphorylase A
474	HECW2	3.02721	0.001004	0.003446	HECT_ C2 and WW domain containing E3 ubiquitin protein ligase 2
475	PPP1R3C	3.02465	0.00179	0.005879	protein phosphatase 1_ regulatory subunit 3C
476	EDEM3	3.01686	1.22e-68	1.29e-66	ER degradation enhancer_ mannosidase alpha-like 3
477	MYO1E	3.01569	8.2e-29	2.63e-27	myosin IE
478	UCHL1	3.00993	1.04e-05	5.07e-05	ubiquitin carboxyl-terminal esterase L1 (ubiquitin thiolesterase)
479	ATOH8	3.00857	0.00013	0.000529	atonal bHLH transcription factor 8
480	PROSER2	3.00841	1.06e-24	2.71e-23	proline and serine rich 2
481	CSK	3.00834	3.12e-50	2.13e-48	c-src tyrosine kinase
482	PLXND1	3.00768	0.000188	0.000746	plexin D1
483	HCLS1	3.00643	0.000959	0.003308	hematopoietic cell-specific Lyn substrate 1
484	GATSL3	3.00555	1.61e-32	5.96e-31	GATS protein-like 3
485	NEK5	3.00014	0.002533	0.008103	NIMA-related kinase 5
486	NANS	2.99873	9.07e-71	1e-68	N-acetylneuraminic acid synthase
487	CORO1B	2.99573	4.11e-59	3.56e-57	coronin_ actin binding protein_ 1B
488	ADM2	2.99082	1.37e-44	7.71e-43	adrenomedullin 2
489	ARRDC1	2.98578	2.68e-37	1.18e-35	arrestin domain containing 1
490	FLJ44635	2.9821	0.002042	0.006656	TPT1-like protein
491	OTUD7B	2.98101	8.47e-72	9.52e-70	OTU deubiquitinase 7B
492	LRCH1	2.97525	8.68e-33	3.22e-31	leucine-rich repeats and calponin homology (CH) domain containing 1
493	CYTH1	2.97306	1.14e-64	1.09e-62	cytohesin 1
494	ALDH4A1	2.97251	1.64e-56	1.33e-54	aldehyde dehydrogenase 4 family_ member A1
495	GPR158	2.96934	2.03e-21	4.26e-20	G protein-coupled receptor 158
496	CDC42EP3	2.96874	4.61e-56	3.71e-54	CDC42 effector protein (Rho GTPase binding) 3
497	LOC646862	2.96781	3.37e-14	4.28e-13	NA
498	CASR	2.96001	0.002775	0.008798	calcium-sensing receptor
499	KLHL36	2.95974	2.48e-42	1.31e-40	kelch-like family member 36
500	SNCA	2.95466	0.002887	0.009121	synuclein_ alpha (non A4 component of amyloid precursor)
501	CDKL1	2.94744	0.00052	0.001889	cyclin-dependent kinase-like 1 (CDC2-related kinase)
502	CRELD2	2.94668	1.95e-43	1.06e-41	cysteine-rich with EGF-like domains 2
503	ACTG2	2.94545	0.002305	0.007435	actin_ gamma 2_ smooth muscle_ enteric
504	CEBPD	2.9415	1.43e-24	3.62e-23	CCAAT/enhancer binding protein (C/EBP)_ delta
505	NPDC1	2.92866	7.1e-32	2.56e-30	neural proliferation_ differentiation and control_ 1
506	RNF223	2.91359	4.31e-10	3.72e-09	ring finger protein 223
507	MAP7D2	2.90573	0.001008	0.003457	MAP7 domain containing 2
508	TRIM36	2.90353	1.1e-55	8.66e-54	tripartite motif containing 36
509	TENM4	2.8966	0.00075	0.002637	teneurin transmembrane protein 4
510	CORO2A	2.89225	9.24e-50	6.22e-48	coronin_ actin binding protein_ 2A
511	ATRNL1	2.89152	2.48e-11	2.44e-10	attractin-like 1
512	SLCO2A1	2.891	0.00025	0.000962	solute carrier organic anion transporter family_ member 2A1
513	C1orf116	2.89054	5.61e-48	3.54e-46	chromosome 1 open reading frame 116
514	EMP3	2.88372	0.002475	0.007938	epithelial membrane protein 3
515	PPP1R13L	2.86916	1.74e-12	1.9e-11	protein phosphatase 1_ regulatory subunit 13 like
516	MIR663A	2.86723	3.38e-19	6.24e-18	microRNA 663a
517	DUSP27	2.86144	1.36e-07	8.65e-07	dual specificity phosphatase 27 (putative)
518	OTX1	2.85466	1.54e-05	7.3e-05	orthodenticle homeobox 1
519	GLUD1	2.85407	4.64e-62	4.25e-60	glutamate dehydrogenase 1
520	HMGCS1	2.85399	1.03e-58	8.8e-57	3-hydroxy-3-methylglutaryl-CoA synthase 1 (soluble)
521	IL20RA	2.85298	1.77e-06	9.71e-06	interleukin 20 receptor_ alpha
522	ASCL4	2.84806	0.003879	0.011905	achaete-scute family bHLH transcription factor 4
523	PRDM1	2.84199	0.003106	0.009748	PR domain containing 1_ with ZNF domain
524	CDHR3	2.84149	0.001608	0.005324	cadherin-related family member 3
525	LPXN	2.84041	1.85e-05	8.68e-05	leupaxin
526	PRRT2	2.83915	0.000413	0.001532	proline-rich transmembrane protein 2
527	EFNA5	2.83021	4.1e-41	2.08e-39	ephrin-A5
528	PTPN21	2.82463	3.18e-40	1.55e-38	protein tyrosine phosphatase_ non-receptor type 21
529	NDFIP2	2.82382	8.94e-68	9.25e-66	Nedd4 family interacting protein 2
530	PPAPDC2	2.82175	5.01e-57	4.15e-55	phosphatidic acid phosphatase type 2 domain containing 2
531	VEGFA	2.81974	1.56e-40	7.71e-39	vascular endothelial growth factor A
532	SLC26A2	2.81788	1.15e-40	5.72e-39	solute carrier family 26 (anion exchanger)_ member 2
533	KDM4B	2.80377	6.94e-41	3.48e-39	lysine (K)-specific demethylase 4B
534	LOC100131496	2.80259	0.002813	0.008909	uncharacterized LOC100131496
535	LINC01018	2.7971	0.004155	0.012667	long intergenic non-protein coding RNA 1018
536	GJC3	2.79634	0.000315	0.001191	gap junction protein_ gamma 3_ 30.2kDa
537	SLC1A5	2.79564	3.05e-24	7.59e-23	solute carrier family 1 (neutral amino acid transporter)_ member 5
538	PARGP1	2.79394	9.18e-10	7.65e-09	poly (ADP-ribose) glycohydrolase pseudogene 1
539	HRH3	2.78524	0.004266	0.012968	histamine receptor H3
540	UFSP1	2.78518	7.59e-28	2.31e-26	UFM1-specific peptidase 1 (non-functional)
541	SPATA13	2.77935	1.04e-40	5.19e-39	spermatogenesis associated 13
542	FAM65B	2.77647	1.68e-09	1.36e-08	family with sequence similarity 65_ member B
543	MYH15	2.77562	2.76e-05	0.000126	myosin_ heavy chain 15
544	HMGCR	2.77452	2.29e-79	3.03e-77	3-hydroxy-3-methylglutaryl-CoA reductase
545	KREMEN2	2.77422	3.09e-20	6.07e-19	kringle containing transmembrane protein 2
546	NUDT3	2.77324	1.91e-16	2.88e-15	nudix (nucleoside diphosphate linked moiety X)-type motif 3
547	NFIC	2.76974	6.66e-56	5.33e-54	nuclear factor I/C (CCAAT-binding transcription factor)
548	ADPGK-AS1	2.76458	4.46e-05	0.000197	ADPGK antisense RNA 1
549	SH3TC1	2.76441	5.42e-28	1.67e-26	SH3 domain and tetratricopeptide repeats 1
550	C8orf46	2.76106	0.00383	0.011771	chromosome 8 open reading frame 46
551	SEPP1	2.76062	1.06e-36	4.56e-35	selenoprotein P_ plasma_ 1
552	C16orf71	2.75662	6.14e-12	6.35e-11	chromosome 16 open reading frame 71
553	NTNG2	2.75078	0.005152	0.015376	netrin G2
554	ZBTB7C	2.75051	0.000405	0.001505	zinc finger and BTB domain containing 7C
555	SYTL1	2.74878	4.47e-27	1.3e-25	synaptotagmin-like 1
556	LOC284801	2.74832	6.18e-23	1.42e-21	NA
557	PLEKHG2	2.74472	1.3e-20	2.6e-19	pleckstrin homology domain containing_ family G (with RhoGef domain) member 2
558	FEV	2.74077	0.000158	0.000633	FEV (ETS oncogene family)
559	POTEE	2.74069	1.09e-09	8.98e-09	POTE ankyrin domain family_ member E
560	SWT1	2.7402	1.88e-26	5.31e-25	SWT1 RNA endoribonuclease homolog (S. cerevisiae)
561	PARVA	2.73701	1.18e-23	2.81e-22	parvin_ alpha
562	MIR1908	2.73665	0.004628	0.013947	microRNA 1908
563	WWC1	2.72983	1.48e-63	1.4e-61	WW and C2 domain containing 1
564	CD320	2.7296	7.19e-42	3.75e-40	CD320 molecule
565	PGM2	2.71661	2.56e-49	1.71e-47	phosphoglucomutase 2
566	LOC391322	2.70767	2.56e-06	1.37e-05	D-dopachrome tautomerase-like
567	B3GAT1	2.70693	0.003675	0.011357	beta-1_3-glucuronyltransferase 1
568	C1orf122	2.70669	1.02e-48	6.57e-47	chromosome 1 open reading frame 122
569	PRKCH	2.69905	5.4e-45	3.06e-43	protein kinase C_ eta
570	MYADM	2.69667	4.1e-29	1.32e-27	myeloid-associated differentiation marker
571	LOC285847	2.6932	0.000268	0.001028	uncharacterized LOC285847
572	LRRC16A	2.69217	8.62e-49	5.59e-47	leucine rich repeat containing 16A
573	SNX25	2.68662	3.1e-35	1.27e-33	sorting nexin 25
574	C8orf4	2.68485	6.06e-09	4.56e-08	chromosome 8 open reading frame 4
575	FAM83A-AS1	2.68442	0.004732	0.014239	FAM83A antisense RNA 1
576	NAT1	2.68407	6.72e-43	3.61e-41	N-acetyltransferase 1 (arylamine N-acetyltransferase)
577	CNN2	2.68384	3.75e-54	2.87e-52	calponin 2
578	MTOR	2.6836	1.43e-50	9.81e-49	mechanistic target of rapamycin (serine/threonine kinase)
579	C15orf37	2.6781	9.51e-21	1.93e-19	ST20 antisense RNA 1
580	ASB9	2.67732	0.004475	0.013538	ankyrin repeat and SOCS box containing 9
581	LOC100652999	2.67508	0.000859	0.002987	uncharacterized LOC100652999
582	TMEM214	2.67443	1.19e-40	5.92e-39	transmembrane protein 214
583	ANGPTL3	2.67185	0.004926	0.014776	angiopoietin-like 3
584	ABHD3	2.66933	2.6e-50	1.78e-48	abhydrolase domain containing 3
585	AADAT	2.66932	1.85e-33	7.04e-32	aminoadipate aminotransferase
586	RAB4A	2.66726	3.57e-62	3.28e-60	RAB4A_ member RAS oncogene family
587	ELK4	2.66527	2.3e-57	1.92e-55	ELK4_ ETS-domain protein (SRF accessory protein 1)
588	HES4	2.66501	4.67e-23	1.08e-21	hes family bHLH transcription factor 4
589	EML1	2.66383	1.24e-42	6.62e-41	echinoderm microtubule associated protein like 1
590	KRT14	2.66174	0.007142	0.020646	keratin 14_ type I
591	SLC25A25	2.66148	9.96e-54	7.54e-52	solute carrier family 25 (mitochondrial carrier; phosphate carrier)_ member 25
592	ADRB1	2.65599	1.15e-06	6.48e-06	adrenoceptor beta 1
593	EPN1	2.65582	5.64e-55	4.42e-53	epsin 1
594	LOC101929295	2.65503	0.003788	0.011667	uncharacterized LOC101929295
595	MIIP	2.65292	3.51e-45	2e-43	migration and invasion inhibitory protein
596	UGDH	2.65286	1.11e-29	3.66e-28	UDP-glucose 6-dehydrogenase
597	NKAIN1	2.6518	0.002747	0.008715	Na+/K+ transporting ATPase interacting 1
598	LUC7L2	2.64335	4.68e-25	1.22e-23	LUC7-like 2 pre-mRNA splicing factor
599	ROR1	2.63971	1.7e-25	4.56e-24	receptor tyrosine kinase-like orphan receptor 1
600	B4GALT1	2.63865	1.85e-48	1.18e-46	UDP-Gal:betaGlcNAc beta 1_4- galactosyltransferase_ polypeptide 1
601	WFS1	2.63675	2.52e-29	8.21e-28	Wolfram syndrome 1 (wolframin)
602	LRRC59	2.63589	3.79e-49	2.51e-47	leucine rich repeat containing 59
603	MPZL1	2.63554	3.71e-53	2.79e-51	myelin protein zero-like 1
604	PLOD2	2.63273	0.002022	0.006597	procollagen-lysine_ 2-oxoglutarate 5-dioxygenase 2
605	DOHH	2.63237	1.11e-28	3.51e-27	deoxyhypusine hydroxylase/monooxygenase
606	ZP1	2.63091	0.006699	0.019471	zona pellucida glycoprotein 1 (sperm receptor)
607	C9orf152	2.62653	1.07e-31	3.79e-30	chromosome 9 open reading frame 152
608	SPECC1L	2.62011	4.28e-39	2e-37	sperm antigen with calponin homology and coiled-coil domains 1-like
609	APPBP2	2.61919	9.33e-65	9.01e-63	amyloid beta precursor protein (cytoplasmic tail) binding protein 2
610	PACSIN2	2.61701	1.87e-36	8.02e-35	protein kinase C and casein kinase substrate in neurons 2
611	VWCE	2.61438	0.003232	0.010113	von Willebrand factor C and EGF domains
612	CAPS	2.61351	5.67e-12	5.9e-11	calcyphosine
613	BAIAP2	2.60863	2.77e-39	1.31e-37	BAI1-associated protein 2
614	USP50	2.60507	0.008112	0.023158	ubiquitin specific peptidase 50
615	ARSG	2.60461	9.08e-37	3.93e-35	arylsulfatase G
616	TRADD	2.60377	4.16e-37	1.81e-35	TNFRSF1A-associated via death domain
617	GPR37	2.60171	5.5e-07	3.24e-06	G protein-coupled receptor 37 (endothelin receptor type B-like)
618	ECI2	2.60115	1e-55	7.95e-54	enoyl-CoA delta isomerase 2
619	GPC5	2.59964	0.006646	0.019331	glypican 5
620	BMPR1A	2.59794	1.2e-35	5e-34	bone morphogenetic protein receptor_ type IA
621	OVCA2	2.59701	1.08e-08	7.91e-08	ovarian tumor suppressor candidate 2
622	ANKK1	2.59614	0.00873	0.024773	ankyrin repeat and kinase domain containing 1
623	CIRBP-AS1	2.59089	2.32e-12	2.51e-11	CIRBP antisense RNA 1
624	PAQR4	2.58722	1.18e-29	3.87e-28	progestin and adipoQ receptor family member IV
625	LOC100130476	2.58539	0.007213	0.020824	uncharacterized LOC100130476
626	CPEB3	2.58356	2.63e-21	5.49e-20	cytoplasmic polyadenylation element binding protein 3
627	TSC22D1	2.58254	8.05e-49	5.23e-47	TSC22 domain family_ member 1
628	VWA5B1	2.58089	0.006075	0.017853	von Willebrand factor A domain containing 5B1
629	PPFIA3	2.58086	1.76e-42	9.31e-41	protein tyrosine phosphatase_ receptor type_ f polypeptide (PTPRF)_ interacting protein (liprin)_ alpha 3
630	ATP1A1	2.57717	5.67e-48	3.56e-46	ATPase_ Na+/K+ transporting_ alpha 1 polypeptide
631	TNFRSF10B	2.57455	6.72e-57	5.54e-55	tumor necrosis factor receptor superfamily_ member 10b
632	UBALD1	2.56835	3.39e-17	5.42e-16	UBA-like domain containing 1
633	NACAP1	2.56422	0.006299	0.018436	nascent-polypeptide-associated complex alpha polypeptide pseudogene 1
634	NFIB	2.56259	6.97e-22	1.5e-20	nuclear factor I/B
635	PTPRCAP	2.55625	2.02e-07	1.26e-06	protein tyrosine phosphatase_ receptor type_ C-associated protein
636	TMC6	2.55147	7.35e-30	2.43e-28	transmembrane channel-like 6
637	ADRBK1	2.55133	1.39e-48	8.88e-47	adrenergic_ beta_ receptor kinase 1
638	RUSC1	2.55034	2.81e-36	1.2e-34	RUN and SH3 domain containing 1
639	MMEL1	2.55015	1.29e-18	2.29e-17	membrane metallo-endopeptidase-like 1
640	OCEL1	2.54995	1.66e-20	3.32e-19	occludin/ELL domain containing 1
641	SLC25A22	2.54873	7.04e-43	3.77e-41	solute carrier family 25 (mitochondrial carrier: glutamate)_ member 22
642	LOC283194	2.54845	3.64e-11	3.53e-10	uncharacterized LOC283194
643	MAZ	2.54198	7.3e-62	6.65e-60	MYC-associated zinc finger protein (purine-binding transcription factor)
644	CCDC163P	2.54097	1.21e-08	8.8e-08	coiled-coil domain containing 163_ pseudogene
645	FBXL8	2.53939	2.63e-14	3.38e-13	F-box and leucine-rich repeat protein 8
646	GABRG3	2.539	0.001665	0.0055	gamma-aminobutyric acid (GABA) A receptor_ gamma 3
647	SLITRK6	2.53833	5.02e-11	4.79e-10	SLIT and NTRK-like family_ member 6
648	CDC14B	2.53814	4.72e-21	9.72e-20	cell division cycle 14B
649	WDFY2	2.53706	1.53e-14	2e-13	WD repeat and FYVE domain containing 2
650	SPATC1L	2.53597	5.28e-31	1.84e-29	spermatogenesis and centriole associated 1-like
651	PRR5	2.5355	2.21e-20	4.36e-19	proline rich 5 (renal)
652	HSD17B11	2.5349	2.75e-25	7.25e-24	hydroxysteroid (17-beta) dehydrogenase 11
653	HES2	2.53267	7.37e-19	1.32e-17	hes family bHLH transcription factor 2
654	RRBP1	2.52291	9.59e-56	7.63e-54	ribosome binding protein 1
655	PNKD	2.52151	7.72e-46	4.58e-44	paroxysmal nonkinesigenic dyskinesia
656	TEN1-CDK3	2.52125	9.96e-05	0.000415	TEN1-CDK3 readthrough (NMD candidate)
657	PQLC2	2.5202	1.88e-19	3.52e-18	PQ loop repeat containing 2
658	TMTC2	2.51849	6.21e-19	1.12e-17	transmembrane and tetratricopeptide repeat containing 2
659	PLCL1	2.51481	0.006867	0.019923	phospholipase C-like 1
660	CANT1	2.5127	2.93e-44	1.63e-42	calcium activated nucleotidase 1
661	SOGA1	2.51124	2.86e-37	1.25e-35	suppressor of glucose_ autophagy associated 1
662	RPS14P3	2.5106	2.22e-05	0.000103	ribosomal protein S14 pseudogene 3
663	PYCRL	2.5102	7.84e-31	2.7e-29	pyrroline-5-carboxylate reductase-like
664	LINC00930	2.50833	0.01135	0.031344	long intergenic non-protein coding RNA 930
665	WDYHV1	2.50604	1.92e-27	5.75e-26	WDYHV motif containing 1
666	SYT5	2.50495	0.011438	0.031558	synaptotagmin V
667	POM121L8P	2.50486	0.007859	0.022493	POM121 transmembrane nucleoporin-like 8 pseudogene
668	MIR210HG	2.5043	5.37e-11	5.11e-10	MIR210 host gene
669	MESDC1	2.50134	2.43e-12	2.62e-11	mesoderm development candidate 1
670	EDEM1	2.50123	1e-51	7.19e-50	ER degradation enhancer_ mannosidase alpha-like 1
671	SPON2	2.50071	6.89e-40	3.33e-38	spondin 2_ extracellular matrix protein
672	RAB39A	2.50047	0.010712	0.02975	RAB39A_ member RAS oncogene family
673	AKAP13	2.49941	3.47e-23	8.12e-22	A kinase (PRKA) anchor protein 13
674	MANF	2.49709	1.13e-26	3.23e-25	mesencephalic astrocyte-derived neurotrophic factor
675	LIMCH1	2.49592	1e-45	5.89e-44	LIM and calponin homology domains 1
676	SLC22A31	2.49562	4.82e-17	7.63e-16	solute carrier family 22_ member 31
677	AGAP4	2.49533	7.63e-09	5.68e-08	ArfGAP with GTPase domain_ ankyrin repeat and PH domain 4
678	PEA15	2.49481	3.11e-38	1.41e-36	phosphoprotein enriched in astrocytes 15
679	RASGRP2	2.49203	0.011015	0.030493	RAS guanyl releasing protein 2 (calcium and DAG-regulated)
680	PIK3AP1	2.49021	1.19e-18	2.11e-17	phosphoinositide-3-kinase adaptor protein 1
681	LYPLA2	2.48709	1.58e-31	5.56e-30	lysophospholipase II
682	TFEB	2.48544	4.46e-19	8.19e-18	transcription factor EB
683	GRTP1-AS1	2.48404	2.22e-05	0.000103	GRTP1 antisense RNA 1
684	MPST	2.48299	6.39e-43	3.44e-41	mercaptopyruvate sulfurtransferase
685	DUSP4	2.47862	2.04e-09	1.63e-08	dual specificity phosphatase 4
686	ZSCAN12P1	2.47782	0.009284	0.026193	zinc finger and SCAN domain containing 12 pseudogene 1
687	CNPY3	2.47617	1.15e-36	4.95e-35	canopy FGF signaling regulator 3
688	CTXN1	2.47552	2.56e-18	4.45e-17	cortexin 1
689	MVD	2.47382	5.83e-31	2.03e-29	mevalonate (diphospho) decarboxylase
690	SLA2	2.47099	0.000173	0.000689	Src-like-adaptor 2
691	DNM1L	2.46861	5.89e-53	4.41e-51	dynamin 1-like
692	NSMAF	2.46659	1.25e-44	7.03e-43	neutral sphingomyelinase (N-SMase) activation associated factor
693	VWA5B2	2.4662	0.006974	0.020219	von Willebrand factor A domain containing 5B2
694	SLC39A10	2.46538	1.75e-39	8.32e-38	solute carrier family 39 (zinc transporter)_ member 10
695	ZCCHC6	2.45523	3.26e-40	1.58e-38	zinc finger_ CCHC domain containing 6
696	RALBP1	2.4551	1.13e-39	5.43e-38	ralA binding protein 1
697	F2RL1	2.45443	1.99e-25	5.3e-24	coagulation factor II (thrombin) receptor-like 1
698	RABAC1	2.45411	9.51e-29	3.04e-27	Rab acceptor 1 (prenylated)
699	C1orf85	2.4534	1.35e-45	7.91e-44	glycosylated lysosomal membrane protein
700	CMC2	2.4499	4.67e-35	1.9e-33	C-x(9)-C motif containing 2
701	FAM103A1	2.44891	1.01e-26	2.91e-25	family with sequence similarity 103_ member A1
702	CEMIP	2.4473	0.004368	0.013247	cell migration inducing protein_ hyaluronan binding
703	PRDX6	2.4443	5.3e-32	1.92e-30	peroxiredoxin 6
704	TBC1D10A	2.44147	1.65e-29	5.38e-28	TBC1 domain family_ member 10A
705	SERINC2	2.43699	2.57e-30	8.63e-29	serine incorporator 2
706	HIST1H1D	2.43684	0.009375	0.02643	histone cluster 1_ H1d
707	RALY	2.43621	2.1e-57	1.76e-55	RALY heterogeneous nuclear ribonucleoprotein
708	ROM1	2.43562	2.92e-09	2.31e-08	retinal outer segment membrane protein 1
709	SLC25A20	2.43383	1.29e-37	5.72e-36	solute carrier family 25 (carnitine/acylcarnitine translocase)_ member 20
710	FAM110B	2.43365	1.61e-20	3.21e-19	family with sequence similarity 110_ member B
711	SEPT5	2.43186	0.000771	0.002705	NA
712	CRIP2	2.42984	1.38e-25	3.71e-24	cysteine-rich protein 2
713	TMED9	2.42338	2.81e-38	1.28e-36	transmembrane p24 trafficking protein 9
714	STYK1	2.42175	2.78e-24	6.94e-23	serine/threonine/tyrosine kinase 1
715	ACTA2	2.42165	5.7e-06	2.91e-05	actin_ alpha 2_ smooth muscle_ aorta
716	MZT2A	2.42032	5.89e-28	1.81e-26	mitotic spindle organizing protein 2A
717	TBC1D4	2.4189	5.14e-49	3.39e-47	TBC1 domain family_ member 4
718	ISOC2	2.41841	3.44e-20	6.72e-19	isochorismatase domain containing 2
719	PSD3	2.41709	8.61e-53	6.38e-51	pleckstrin and Sec7 domain containing 3
720	PYGB	2.41535	1.01e-39	4.85e-38	phosphorylase_ glycogen; brain
721	LIFR-AS1	2.41501	2.79e-12	3e-11	LIFR antisense RNA 1
722	PTPRJ	2.41489	6.02e-41	3.04e-39	protein tyrosine phosphatase_ receptor type_ J
723	LOC101929613	2.41476	0.001425	0.004767	uncharacterized LOC101929613
724	DNAJC3	2.41304	5.84e-44	3.23e-42	DnaJ (Hsp40) homolog_ subfamily C_ member 3
725	GLYATL1	2.41294	1.86e-41	9.56e-40	glycine-N-acyltransferase-like 1
726	SMPD4	2.4128	8.09e-46	4.78e-44	sphingomyelin phosphodiesterase 4_ neutral membrane (neutral sphingomyelinase-3)
727	MIR5690	2.4106	0.009999	0.027977	microRNA 5690
728	SLC39A7	2.40827	4.62e-48	2.92e-46	solute carrier family 39 (zinc transporter)_ member 7
729	HK2	2.40391	1.67e-22	3.78e-21	hexokinase 2
730	PDE9A	2.40276	3.84e-36	1.62e-34	phosphodiesterase 9A
731	ZDHHC9	2.40141	3.42e-45	1.96e-43	zinc finger_ DHHC-type containing 9
732	CAPN15	2.39904	1.89e-32	6.99e-31	calpain 15
733	MIR8072	2.39904	0.000107	0.000441	microRNA 8072
734	NEK10	2.39851	0.001223	0.004138	NIMA-related kinase 10
735	HMG20B	2.39845	1.84e-40	9.03e-39	high mobility group 20B
736	TMEM8A	2.39567	3.41e-41	1.74e-39	transmembrane protein 8A
737	HERC5	2.39308	5.92e-16	8.6e-15	HECT and RLD domain containing E3 ubiquitin protein ligase 5
738	SYNGR2	2.39167	3.37e-45	1.93e-43	synaptogyrin 2
739	VIMP	2.39086	3.68e-47	2.25e-45	VCP-interacting membrane selenoprotein
740	TRANK1	2.38954	1.47e-06	8.19e-06	tetratricopeptide repeat and ankyrin repeat containing 1
741	YDJC	2.38896	2.74e-21	5.72e-20	YdjC homolog (bacterial)
742	ALK	2.38854	0.012473	0.034104	anaplastic lymphoma receptor tyrosine kinase
743	TRIM11	2.38755	8.08e-29	2.6e-27	tripartite motif containing 11
744	VCL	2.38732	1.46e-53	1.1e-51	vinculin
745	TRMT61A	2.38636	2.02e-21	4.25e-20	tRNA methyltransferase 61A
746	CHRDL1	2.38299	0.002658	0.008459	chordin-like 1
747	PRICKLE2	2.3829	1.64e-07	1.03e-06	prickle homolog 2
748	EPHA7	2.38148	1.04e-18	1.86e-17	EPH receptor A7
749	COL4A6	2.38133	6.1e-05	0.000264	collagen_ type IV_ alpha 6
750	RHOBTB2	2.37756	9.77e-38	4.36e-36	Rho-related BTB domain containing 2
751	SURF4	2.37482	2.77e-43	1.51e-41	surfeit 4
752	ITGAV	2.37416	6.29e-51	4.37e-49	integrin_ alpha V
753	MIR3648	2.37239	2.31e-14	2.97e-13	microRNA 3648-1
754	YIPF2	2.37186	9.01e-32	3.22e-30	Yip1 domain family_ member 2
755	PFKFB2	2.37168	4.33e-22	9.44e-21	6-phosphofructo-2-kinase/fructose-2_6-biphosphatase 2
756	ZDHHC8P1	2.36904	3.77e-08	2.57e-07	zinc finger_ DHHC-type containing 8 pseudogene 1
757	MOB4	2.36695	1.65e-06	9.12e-06	MOB family member 4_ phocein
758	CCBL1	2.36651	5.2e-16	7.59e-15	cysteine conjugate-beta lyase_ cytoplasmic
759	FRYL	2.36351	1.06e-52	7.8e-51	FRY-like
760	RAP1GAP	2.36087	6.79e-20	1.3e-18	RAP1 GTPase activating protein
761	MESP2	2.36084	0.000393	0.001463	mesoderm posterior bHLH transcription factor 2
762	MIR1281	2.3595	0.007246	0.020907	microRNA 1281
763	MTMR11	2.35471	1.46e-07	9.22e-07	myotubularin related protein 11
764	LINC00867	2.35336	0.018457	0.048306	long intergenic non-protein coding RNA 867
765	ZMIZ1	2.35267	1.8e-20	3.58e-19	zinc finger_ MIZ-type containing 1
766	FDFT1	2.35166	1.04e-38	4.75e-37	farnesyl-diphosphate farnesyltransferase 1
767	B3GALT4	2.35085	1.21e-13	1.47e-12	UDP-Gal:betaGlcNAc beta 1_3-galactosyltransferase_ polypeptide 4
768	EEF1DP3	2.35044	0.000621	0.002225	eukaryotic translation elongation factor 1 delta pseudogene 3
769	PSMD8	2.34972	5.02e-43	2.72e-41	proteasome 26S subunit_ non-ATPase 8
770	TLR6	2.34927	0.007454	0.021447	toll-like receptor 6
771	RGMB	2.34832	1.01e-38	4.67e-37	repulsive guidance molecule family member b
772	BPIFA4P	2.34725	0.012335	0.033759	BPI fold containing family A_ member 4_ pseudogene
773	LENG9	2.34525	3.36e-27	9.87e-26	leukocyte receptor cluster (LRC) member 9
774	SLC2A1	2.34437	3.84e-38	1.73e-36	solute carrier family 2 (facilitated glucose transporter)_ member 1
775	CLDN3	2.34229	2.05e-23	4.84e-22	claudin 3
776	INTS10	2.34049	2.37e-51	1.69e-49	integrator complex subunit 10
777	LOC101927718	2.33846	3.28e-06	1.73e-05	NA
778	DISP2	2.33595	9.38e-09	6.89e-08	dispatched homolog 2 (Drosophila)
779	ACOX3	2.3342	7.51e-31	2.59e-29	acyl-CoA oxidase 3_ pristanoyl
780	DAGLA	2.33315	5.29e-19	9.62e-18	diacylglycerol lipase_ alpha
781	HYOU1	2.33294	1.23e-28	3.89e-27	hypoxia up-regulated 1
782	ENTPD7	2.33268	3.37e-23	7.88e-22	ectonucleoside triphosphate diphosphohydrolase 7
783	CYP4F8	2.33184	0.015249	0.040787	cytochrome P450_ family 4_ subfamily F_ polypeptide 8
784	ADAT3	2.33168	1.33e-14	1.75e-13	adenosine deaminase_ tRNA-specific 3
785	POLR3E	2.32735	1.9e-33	7.23e-32	polymerase (RNA) III (DNA directed) polypeptide E (80kD)
786	PIEZO2	2.32639	0.01839	0.048162	piezo-type mechanosensitive ion channel component 2
787	ADPRM	2.32531	5.96e-20	1.15e-18	ADP-ribose/CDP-alcohol diphosphatase_ manganese-dependent
788	UBE2G1	2.32234	3.07e-45	1.77e-43	ubiquitin-conjugating enzyme E2G 1
789	ECI1	2.3213	3.18e-38	1.44e-36	enoyl-CoA delta isomerase 1
790	HM13	2.32112	1.21e-35	5.06e-34	histocompatibility (minor) 13
791	PPAP2B	2.32047	5.17e-11	4.92e-10	phosphatidic acid phosphatase type 2B
792	ADAMTS8	2.31691	0.016083	0.042786	ADAM metallopeptidase with thrombospondin type 1 motif_ 8
793	ENDOG	2.3162	1.7e-32	6.28e-31	endonuclease G
794	LRP3	2.31559	1.06e-31	3.78e-30	low density lipoprotein receptor-related protein 3
795	SLC39A4	2.31371	5.04e-18	8.58e-17	solute carrier family 39 (zinc transporter)_ member 4
796	MPV17L2	2.31118	6.56e-20	1.26e-18	MPV17 mitochondrial membrane protein-like 2
797	TMEM150C	2.30913	0.000891	0.003089	transmembrane protein 150C
798	SHROOM2	2.30721	2.45e-35	1.01e-33	shroom family member 2
799	NR2F6	2.30633	5.66e-33	2.11e-31	nuclear receptor subfamily 2_ group F_ member 6
800	TPGS1	2.3051	6.74e-13	7.65e-12	tubulin polyglutamylase complex subunit 1
801	ZFHX3	2.30475	8.19e-20	1.56e-18	zinc finger homeobox 3
802	PPM1D	2.29743	3.66e-26	1.02e-24	protein phosphatase_ Mg2+/Mn2+ dependent_ 1D
803	A1BG	2.29612	7.08e-17	1.1e-15	alpha-1-B glycoprotein
804	SLC25A37	2.29568	1.54e-20	3.09e-19	solute carrier family 25 (mitochondrial iron transporter)_ member 37
805	AKAP1	2.29398	3.02e-39	1.42e-37	A kinase (PRKA) anchor protein 1
806	HLX	2.29369	0.001341	0.004513	H2.0-like homeobox
807	FAM43A	2.2925	3.26e-20	6.38e-19	family with sequence similarity 43_ member A
808	SUN2	2.29177	1.2e-30	4.07e-29	Sad1 and UNC84 domain containing 2
809	EBP	2.29156	9.51e-21	1.93e-19	emopamil binding protein (sterol isomerase)
810	PDLIM5	2.29107	5.54e-38	2.49e-36	PDZ and LIM domain 5
811	RAB43	2.28992	4.18e-09	3.24e-08	RAB43_ member RAS oncogene family
812	PHYHD1	2.28915	0.017733	0.046635	phytanoyl-CoA dioxygenase domain containing 1
813	MTCL1	2.28883	2.03e-28	6.34e-27	microtubule crosslinking factor 1
814	USP43	2.28837	4.47e-18	7.65e-17	ubiquitin specific peptidase 43
815	ZNF18	2.28808	5.1e-30	1.7e-28	zinc finger protein 18
816	AFAP1L2	2.28767	3.94e-05	0.000176	actin filament associated protein 1-like 2
817	FKBP2	2.28753	2.65e-30	8.91e-29	FK506 binding protein 2_ 13kDa
818	EPN2	2.28644	5.09e-39	2.36e-37	epsin 2
819	CALU	2.28553	5.21e-50	3.53e-48	calumenin
820	FAM173A	2.2851	4.22e-20	8.21e-19	family with sequence similarity 173_ member A
821	HID1	2.28374	5.68e-30	1.88e-28	HID1 domain containing
822	B4GALNT3	2.28368	1.61e-12	1.77e-11	beta-1_4-N-acetyl-galactosaminyl transferase 3
823	C15orf61	2.28189	5.91e-16	8.59e-15	chromosome 15 open reading frame 61
824	CEBPB	2.27887	3.27e-20	6.4e-19	CCAAT/enhancer binding protein (C/EBP)_ beta
825	FHIT	2.27781	6.68e-07	3.91e-06	fragile histidine triad
826	NT5C	2.27706	1.1e-27	3.31e-26	5'_ 3'-nucleotidase_ cytosolic
827	SYNJ1	2.2766	7.35e-20	1.41e-18	synaptojanin 1
828	TMEM53	2.27638	8.99e-13	1.01e-11	transmembrane protein 53
829	SLC29A2	2.27594	9.71e-15	1.29e-13	solute carrier family 29 (equilibrative nucleoside transporter)_ member 2
830	FADS2	2.27553	9.75e-31	3.34e-29	fatty acid desaturase 2
831	SSR3	2.27551	9.85e-48	6.12e-46	signal sequence receptor_ gamma (translocon-associated protein gamma)
832	SCAND1	2.274	4.84e-19	8.84e-18	SCAN domain containing 1
833	PTPN23	2.27337	1.41e-21	2.97e-20	protein tyrosine phosphatase_ non-receptor type 23
834	PUSL1	2.27321	6.4e-19	1.15e-17	pseudouridylate synthase-like 1
835	MPG	2.27215	6.95e-28	2.12e-26	N-methylpurine DNA glycosylase
836	DNER	2.26996	0.012537	0.034247	delta/notch-like EGF repeat containing
837	INSIG1	2.26858	6.19e-19	1.12e-17	insulin induced gene 1
838	TGM5	2.26857	0.018883	0.049272	transglutaminase 5
839	MAP3K5	2.26549	3.44e-17	5.5e-16	mitogen-activated protein kinase kinase kinase 5
840	ZG16B	2.26528	1.67e-34	6.64e-33	zymogen granule protein 16B
841	PREB	2.26453	1.26e-31	4.45e-30	prolactin regulatory element binding
842	DNLZ	2.26406	3.58e-17	5.71e-16	DNL-type zinc finger
843	DGCR6	2.26343	9.02e-24	2.18e-22	DiGeorge syndrome critical region gene 6
844	COMTD1	2.26186	2.81e-18	4.87e-17	catechol-O-methyltransferase domain containing 1
845	TEX2	2.2602	3.18e-40	1.55e-38	testis expressed 2
846	LSS	2.25859	7.62e-28	2.32e-26	lanosterol synthase (2_3-oxidosqualene-lanosterol cyclase)
847	FAM151B	2.25611	1.08e-08	7.9e-08	family with sequence similarity 151_ member B
848	TERC	2.25597	3.5e-19	6.46e-18	telomerase RNA component
849	EFCAB4A	2.25574	2.04e-16	3.08e-15	calcium release activated channel regulator 2B
850	CROT	2.25571	1.57e-26	4.45e-25	carnitine O-octanoyltransferase
851	SNORD104	2.25454	4.62e-07	2.75e-06	small nucleolar RNA_ C/D box 104
852	TMEM198	2.25319	6.58e-08	4.37e-07	transmembrane protein 198
853	LRRN4CL	2.25238	0.01566	0.041779	LRRN4 C-terminal like
854	ITPKC	2.25105	8.85e-29	2.83e-27	inositol-trisphosphate 3-kinase C
855	ZNHIT2	2.25001	1.19e-14	1.57e-13	zinc finger_ HIT-type containing 2
856	SAPCD2	2.2477	7.07e-25	1.82e-23	suppressor APC domain containing 2
857	FZD9	2.24765	2.36e-08	1.66e-07	frizzled class receptor 9
858	LRRC3	2.24635	1.67e-06	9.22e-06	leucine rich repeat containing 3
859	KCNH6	2.24485	0.005743	0.016959	potassium channel_ voltage gated eag related subfamily H_ member 6
860	PGM3	2.2433	3.08e-31	1.08e-29	phosphoglucomutase 3
861	PTN	2.2426	0.016256	0.0432	pleiotrophin
862	RPL13AP20	2.24053	0.006177	0.018131	ribosomal protein L13a pseudogene 20
863	RNF112	2.24002	0.009905	0.027742	ring finger protein 112
864	KDELR2	2.23781	2.24e-45	1.3e-43	KDEL (Lys-Asp-Glu-Leu) endoplasmic reticulum protein retention receptor 2
865	TSPYL4	2.23518	6.45e-18	1.09e-16	TSPY-like 4
866	ACAA1	2.23451	1.92e-26	5.39e-25	acetyl-CoA acyltransferase 1
867	C9orf91	2.23408	8.14e-30	2.69e-28	chromosome 9 open reading frame 91
868	KLF16	2.2332	9.62e-21	1.95e-19	Kruppel-like factor 16
869	CKB	2.23309	3.08e-40	1.51e-38	creatine kinase_ brain
870	NPR2	2.23214	0.016051	0.042712	natriuretic peptide receptor 2
871	SERPIND1	2.23038	8.8e-06	4.34e-05	serpin peptidase inhibitor_ clade D (heparin cofactor)_ member 1
872	TNRC6C-AS1	2.22939	5.19e-14	6.5e-13	TNRC6C antisense RNA 1
873	RFX1	2.22649	5.77e-12	5.99e-11	regulatory factor X_ 1 (influences HLA class II expression)
874	GSR	2.22496	4.48e-39	2.09e-37	glutathione reductase
875	H1FX	2.22382	1.03e-31	3.68e-30	H1 histone family_ member X
876	SPCS3	2.22245	1.1e-28	3.49e-27	signal peptidase complex subunit 3
877	PTCD1	2.22152	0.002381	0.007657	pentatricopeptide repeat domain 1
878	LOC440910	2.2208	0.003979	0.012183	uncharacterized LOC440910
879	ADAMTS15	2.21982	1.27e-07	8.09e-07	ADAM metallopeptidase with thrombospondin type 1 motif_ 15
880	CSRNP1	2.21734	3.99e-32	1.45e-30	cysteine-serine-rich nuclear protein 1
881	DTX2	2.21676	5.33e-16	7.77e-15	deltex 2_ E3 ubiquitin ligase
882	TPM1	2.21626	2.37e-38	1.08e-36	tropomyosin 1 (alpha)
883	CAMSAP3	2.21505	2.73e-34	1.08e-32	calmodulin regulated spectrin-associated protein family_ member 3
884	TBC1D16	2.21441	3.09e-33	1.17e-31	TBC1 domain family_ member 16
885	POPDC2	2.21349	0.002015	0.006575	popeye domain containing 2
886	PNPLA2	2.21333	3.27e-22	7.23e-21	patatin-like phospholipase domain containing 2
887	SGK2	2.2131	8.82e-05	0.000371	serum/glucocorticoid regulated kinase 2
888	RASSF7	2.21237	1.08e-24	2.76e-23	Ras association (RalGDS/AF-6) domain family (N-terminal) member 7
889	MRPS24	2.21207	0.003628	0.011228	mitochondrial ribosomal protein S24
890	ZNF579	2.21183	9.64e-15	1.29e-13	zinc finger protein 579
891	VPS26B	2.21112	3.05e-46	1.83e-44	VPS26 retromer complex component B
892	PYCR1	2.20734	1.5e-22	3.39e-21	pyrroline-5-carboxylate reductase 1
893	ESRP2	2.20522	3.92e-28	1.21e-26	epithelial splicing regulatory protein 2
894	SCUBE1	2.20361	0.010797	0.02995	signal peptide_ CUB domain_ EGF-like 1
895	LOC102288414	2.20346	0.000116	0.000475	NA
896	GOLGA2	2.20314	1.37e-28	4.31e-27	golgin A2
897	IGSF8	2.20216	1.11e-26	3.17e-25	immunoglobulin superfamily_ member 8
898	TEAD3	2.20192	4.9e-18	8.36e-17	TEA domain family member 3
899	HK1	2.20031	5.69e-41	2.88e-39	hexokinase 1
900	SP6	2.20021	7.86e-11	7.33e-10	Sp6 transcription factor
901	MIR3687	2.19978	0.00017	0.000679	microRNA 3687-1
902	HPX	2.1976	0.000373	0.001396	hemopexin
903	SCYL1	2.19679	3.86e-45	2.19e-43	SCY1-like_ kinase-like 1
904	CHKA	2.19661	9.93e-36	4.17e-34	choline kinase alpha
905	PPP1CB	2.19529	5.79e-33	2.16e-31	protein phosphatase 1_ catalytic subunit_ beta isozyme
906	RDH10	2.19517	9.71e-18	1.62e-16	retinol dehydrogenase 10 (all-trans)
907	MAFK	2.1945	1.56e-30	5.29e-29	v-maf avian musculoaponeurotic fibrosarcoma oncogene homolog K
908	GNA12	2.19398	8.89e-32	3.19e-30	guanine nucleotide binding protein (G protein) alpha 12
909	PC	2.19374	3.81e-29	1.23e-27	pyruvate carboxylase
910	SLC35C1	2.19293	3.07e-18	5.3e-17	solute carrier family 35 (GDP-fucose transporter)_ member C1
911	SEC11C	2.19061	4.89e-42	2.56e-40	SEC11 homolog C_ signal peptidase complex subunit
912	GLRX2	2.18995	5.44e-17	8.55e-16	glutaredoxin 2
913	TMEM87B	2.18953	7.27e-38	3.26e-36	transmembrane protein 87B
914	DUSP9	2.18938	0.000402	0.001493	dual specificity phosphatase 9
915	JAG1	2.18766	1.28e-19	2.42e-18	jagged 1
916	PASK	2.18646	2.27e-18	3.96e-17	PAS domain containing serine/threonine kinase
917	NEDD4L	2.18363	1.1e-28	3.49e-27	neural precursor cell expressed_ developmentally down-regulated 4-like_ E3 ubiquitin protein ligase
918	THRB	2.18321	5.18e-28	1.59e-26	thyroid hormone receptor_ beta
919	LINC00221	2.18297	0.004903	0.014716	long intergenic non-protein coding RNA 221
920	OTULIN	2.1826	3.68e-35	1.5e-33	OTU deubiquitinase with linear linkage specificity
921	ALPK3	2.18201	5.71e-17	8.94e-16	alpha-kinase 3
922	SPRYD7	2.18135	4.72e-20	9.16e-19	SPRY domain containing 7
923	SETD8	2.18118	5.64e-31	1.96e-29	SET domain containing (lysine methyltransferase) 8
924	VMAC	2.1771	2.93e-11	2.87e-10	vimentin-type intermediate filament associated coiled-coil protein
925	PDF	2.17546	2.51e-10	2.22e-09	peptide deformylase (mitochondrial)
926	LOC150776	2.17477	9.94e-11	9.18e-10	sphingomyelin phosphodiesterase 4_ neutral membrane (neutral sphingomyelinase-3) pseudogene
927	PDS5B	2.1712	2.14e-23	5.04e-22	PDS5 cohesin associated factor B
928	MIPEP	2.17085	7.02e-14	8.69e-13	mitochondrial intermediate peptidase
929	BET1L	2.16903	2.34e-26	6.57e-25	Bet1 golgi vesicular membrane trafficking protein-like
930	LINC01341	2.1679	0.000881	0.003061	long intergenic non-protein coding RNA 1341
931	FKBP11	2.1664	2.4e-17	3.9e-16	FK506 binding protein 11_ 19 kDa
932	IGFLR1	2.1661	1.72e-07	1.08e-06	IGF-like family receptor 1
933	LMAN1	2.16344	3.53e-45	2.01e-43	lectin_ mannose-binding_ 1
934	PCSK1N	2.16112	2.05e-17	3.36e-16	proprotein convertase subtilisin/kexin type 1 inhibitor
935	KCTD3	2.15946	3.33e-39	1.56e-37	potassium channel tetramerization domain containing 3
936	THYN1	2.15491	1.34e-33	5.13e-32	thymocyte nuclear protein 1
937	DAPK3	2.15464	2.36e-34	9.32e-33	death-associated protein kinase 3
938	BTBD11	2.15435	0.015387	0.041131	BTB (POZ) domain containing 11
939	TXNDC11	2.15255	2.59e-33	9.82e-32	thioredoxin domain containing 11
940	GPT2	2.15185	2.07e-31	7.26e-30	glutamic pyruvate transaminase (alanine aminotransferase) 2
941	PXDC1	2.14999	0.009178	0.025934	PX domain containing 1
942	C1orf226	2.14959	1.12e-11	1.13e-10	chromosome 1 open reading frame 226
943	STK40	2.14865	3.59e-35	1.47e-33	serine/threonine kinase 40
944	RREB1	2.14855	7.42e-34	2.88e-32	ras responsive element binding protein 1
945	DISP1	2.14767	2.13e-09	1.7e-08	dispatched homolog 1 (Drosophila)
946	MAATS1	2.14447	0.003277	0.010241	MYCBP-associated_ testis expressed 1
947	SLC7A8	2.14401	5.35e-23	1.24e-21	solute carrier family 7 (amino acid transporter light chain_ L system)_ member 8
948	CDC42EP1	2.14358	4.99e-05	0.000219	CDC42 effector protein (Rho GTPase binding) 1
949	APOD	2.14154	3.13e-08	2.15e-07	apolipoprotein D
950	AGAP2	2.14153	0.016013	0.042617	ArfGAP with GTPase domain_ ankyrin repeat and PH domain 2
951	CRAMP1L	2.14035	1.04e-26	2.97e-25	cramped chromatin regulator homolog 1
952	B2M	2.13521	1.77e-40	8.73e-39	beta-2-microglobulin
953	ACY1	2.13472	9.13e-09	6.72e-08	aminoacylase 1
954	MAP9	2.1341	3.08e-34	1.21e-32	microtubule-associated protein 9
955	PAK4	2.13364	6.54e-24	1.6e-22	p21 protein (Cdc42/Rac)-activated kinase 4
956	GBF1	2.1336	1.41e-27	4.22e-26	golgi brefeldin A resistant guanine nucleotide exchange factor 1
957	STARD13	2.13257	1.24e-12	1.37e-11	StAR-related lipid transfer (START) domain containing 13
958	APIP	2.12701	2.5e-27	7.43e-26	APAF1 interacting protein
959	TSPO	2.12504	4.28e-20	8.31e-19	translocator protein (18kDa)
960	SOAT1	2.12435	5.49e-29	1.77e-27	sterol O-acyltransferase 1
961	RAB20	2.12407	6.59e-13	7.5e-12	RAB20_ member RAS oncogene family
962	MZT2B	2.12301	9.77e-29	3.12e-27	mitotic spindle organizing protein 2B
963	CNGB3	2.12277	4.85e-05	0.000213	cyclic nucleotide gated channel beta 3
964	APEX2	2.11985	1.25e-20	2.51e-19	APEX nuclease (apurinic/apyrimidinic endonuclease) 2
965	TICAM1	2.11855	1.52e-13	1.82e-12	toll-like receptor adaptor molecule 1
966	TMEM39A	2.11712	2.63e-26	7.33e-25	transmembrane protein 39A
967	KCNJ2	2.11566	0.002208	0.007153	potassium channel_ inwardly rectifying subfamily J_ member 2
968	UBE2J1	2.11433	2.02e-31	7.08e-30	ubiquitin-conjugating enzyme E2_ J1
969	RFPL2	2.1142	6.38e-05	0.000275	ret finger protein-like 2
970	CD9	2.11329	7.68e-34	2.98e-32	CD9 molecule
971	LCP1	2.11319	5.6e-14	6.99e-13	lymphocyte cytosolic protein 1 (L-plastin)
972	MTHFS	2.11297	9.48e-07	5.43e-06	5_10-methenyltetrahydrofolate synthetase (5-formyltetrahydrofolate cyclo-ligase)
973	MVK	2.11266	8.7e-19	1.56e-17	mevalonate kinase
974	ZDHHC24	2.11248	4.65e-14	5.85e-13	zinc finger_ DHHC-type containing 24
975	HSPA13	2.11121	4.29e-24	1.05e-22	heat shock protein 70kDa family_ member 13
976	GCNT1	2.11106	1.37e-25	3.68e-24	glucosaminyl (N-acetyl) transferase 1_ core 2
977	PLXNB3	2.11095	2.64e-13	3.11e-12	plexin B3
978	OSGIN1	2.10983	6.72e-08	4.46e-07	oxidative stress induced growth inhibitor 1
979	PTPN18	2.10983	4.57e-35	1.86e-33	protein tyrosine phosphatase_ non-receptor type 18 (brain-derived)
980	ADCK3	2.10883	7.83e-26	2.14e-24	aarF domain containing kinase 3
981	SSNA1	2.10782	5.64e-25	1.46e-23	Sjogren syndrome nuclear autoantigen 1
982	ABHD12	2.10415	3.34e-21	6.93e-20	abhydrolase domain containing 12
983	ARPC1B	2.10319	1.43e-24	3.6e-23	actin related protein 2/3 complex_ subunit 1B_ 41kDa
984	IDH1-AS1	2.10243	2.25e-05	0.000104	IDH1 antisense RNA 1
985	ARHGAP26	2.10226	1.04e-10	9.55e-10	Rho GTPase activating protein 26
986	FMO5	2.1005	2.14e-05	9.96e-05	flavin containing monooxygenase 5
987	C4orf48	2.09962	1.19e-12	1.32e-11	chromosome 4 open reading frame 48
988	TST	2.09958	1.49e-25	3.98e-24	thiosulfate sulfurtransferase (rhodanese)
989	ACACA	2.09949	3.65e-33	1.37e-31	acetyl-CoA carboxylase alpha
990	C2CD2L	2.09904	8.97e-25	2.3e-23	C2CD2-like
991	DHCR7	2.09885	1.96e-32	7.19e-31	7-dehydrocholesterol reductase
992	RAD54B	2.09596	2.11e-11	2.09e-10	RAD54 homolog B (S. cerevisiae)
993	COPRS	2.09555	1.76e-33	6.73e-32	coordinator of PRMT5_ differentiation stimulator
994	AGAP5	2.09514	2.78e-05	0.000127	ArfGAP with GTPase domain_ ankyrin repeat and PH domain 5
995	BCL3	2.09461	1.75e-06	9.62e-06	B-cell CLL/lymphoma 3
996	ALG2	2.09316	2.84e-29	9.23e-28	ALG2_ alpha-1_3/1_6-mannosyltransferase
997	LRFN4	2.09279	2.2e-23	5.18e-22	leucine rich repeat and fibronectin type III domain containing 4
998	ZNF589	2.09108	1.58e-11	1.58e-10	zinc finger protein 589
999	GRWD1	2.08803	3.05e-22	6.76e-21	glutamate-rich WD repeat containing 1
1000	ANKRD30BL	2.08738	1.84e-13	2.19e-12	ankyrin repeat domain 30B-like
1001	FECH	2.08688	1.03e-38	4.75e-37	ferrochelatase
1002	SLC22A5	2.08626	7.82e-17	1.21e-15	solute carrier family 22 (organic cation/carnitine transporter)_ member 5
1003	PDIA4	2.08537	1.87e-19	3.5e-18	protein disulfide isomerase family A_ member 4
1004	AP1B1	2.08487	1.95e-24	4.9e-23	adaptor-related protein complex 1_ beta 1 subunit
1005	GALNT2	2.08486	5.44e-27	1.58e-25	polypeptide N-acetylgalactosaminyltransferase 2
1006	HSPA1A	2.08456	0.018286	0.047926	heat shock 70kDa protein 1A
1007	NARFL	2.08453	4.18e-23	9.73e-22	nuclear prelamin A recognition factor-like
1008	USP18	2.08314	2.41e-17	3.91e-16	ubiquitin specific peptidase 18
1009	TRPM4	2.08292	5.2e-20	1.01e-18	transient receptor potential cation channel_ subfamily M_ member 4
1010	SRP19	2.08095	4.18e-37	1.82e-35	signal recognition particle 19kDa
1011	TNIP2	2.08069	2.05e-28	6.4e-27	TNFAIP3 interacting protein 2
1012	SLC31A2	2.08028	1.2e-09	9.9e-09	solute carrier family 31 (copper transporter)_ member 2
1013	PPP2CB	2.07897	3.99e-32	1.45e-30	protein phosphatase 2_ catalytic subunit_ beta isozyme
1014	ADAMTS1	2.07868	5.36e-20	1.04e-18	ADAM metallopeptidase with thrombospondin type 1 motif_ 1
1015	ALDH16A1	2.0778	3.7e-15	5.1e-14	aldehyde dehydrogenase 16 family_ member A1
1016	SEMA4A	2.07714	1.57e-17	2.59e-16	sema domain_ immunoglobulin domain (Ig)_ transmembrane domain (TM) and short cytoplasmic domain_ (semaphorin) 4A
1017	PVRL2	2.07632	1.02e-24	2.6e-23	poliovirus receptor-related 2 (herpesvirus entry mediator B)
1018	QPCTL	2.07569	8.55e-10	7.15e-09	glutaminyl-peptide cyclotransferase-like
1019	PMM2	2.07536	1.68e-22	3.8e-21	phosphomannomutase 2
1020	SLC25A30-AS1	2.07524	0.001869	0.006122	SLC25A30 antisense RNA 1
1021	CYB5R3	2.07467	1.84e-18	3.22e-17	cytochrome b5 reductase 3
1022	NOX5	2.07454	8.15e-05	0.000345	NADPH oxidase_ EF-hand calcium binding domain 5
1023	GCAT	2.07425	2.67e-22	5.95e-21	glycine C-acetyltransferase
1024	CHD7	2.07391	1.72e-18	3.02e-17	chromodomain helicase DNA binding protein 7
1025	WDR13	2.07186	2.52e-26	7.05e-25	WD repeat domain 13
1026	CCDC64B	2.07011	3.74e-16	5.52e-15	coiled-coil domain containing 64B
1027	ARFIP2	2.06935	4.16e-31	1.45e-29	ADP-ribosylation factor interacting protein 2
1028	EPDR1	2.06793	5.08e-07	3.01e-06	ependymin related 1
1029	TRIM46	2.06758	3.82e-07	2.29e-06	tripartite motif containing 46
1030	CRB3	2.06729	1.51e-16	2.3e-15	crumbs family member 3
1031	GLTSCR1	2.06676	0.000233	0.000902	glioma tumor suppressor candidate region gene 1
1032	ENTPD6	2.06553	3.18e-37	1.39e-35	ectonucleoside triphosphate diphosphohydrolase 6 (putative)
1033	MAPK7	2.06515	1.57e-14	2.05e-13	mitogen-activated protein kinase 7
1034	ABHD17A	2.06311	2.07e-22	4.63e-21	abhydrolase domain containing 17A
1035	MAP2	2.06189	1.1e-12	1.23e-11	microtubule-associated protein 2
1036	FADS1	2.05929	4.48e-23	1.04e-21	fatty acid desaturase 1
1037	C6orf132	2.055	5.56e-17	8.72e-16	chromosome 6 open reading frame 132
1038	MICALL1	2.055	1.51e-20	3.03e-19	MICAL-like 1
1039	MARS2	2.05489	2.17e-14	2.8e-13	methionyl-tRNA synthetase 2_ mitochondrial
1040	LOC101927322	2.05443	0.00616	0.018091	uncharacterized LOC101927322
1041	HGD	2.05247	9.1e-11	8.43e-10	homogentisate 1_2-dioxygenase
1042	SEC13	2.05228	1.12e-34	4.48e-33	SEC13 homolog_ nuclear pore and COPII coat complex component
1043	ECE2	2.05174	2.2e-10	1.96e-09	endothelin converting enzyme 2
1044	IL1RAPL1	2.05049	9.55e-10	7.95e-09	interleukin 1 receptor accessory protein-like 1
1045	SMTN	2.04758	2.73e-27	8.09e-26	smoothelin
1046	TFPT	2.04718	1.24e-14	1.64e-13	TCF3 (E2A) fusion partner (in childhood Leukemia)
1047	SLC25A42	2.04673	4.72e-16	6.9e-15	solute carrier family 25_ member 42
1048	ACSM1	2.04535	3.61e-08	2.47e-07	acyl-CoA synthetase medium-chain family member 1
1049	MFSD2A	2.04473	1.1e-06	6.23e-06	major facilitator superfamily domain containing 2A
1050	YIF1A	2.04405	1.62e-23	3.85e-22	Yip1 interacting factor homolog A (S. cerevisiae)
1051	NUDT22	2.04337	3.85e-22	8.44e-21	nudix (nucleoside diphosphate linked moiety X)-type motif 22
1052	ANKRD13D	2.04328	4.36e-19	8.01e-18	ankyrin repeat domain 13 family_ member D
1053	AIM1	2.04282	1.88e-06	1.03e-05	absent in melanoma 1
1054	ZNF697	2.04276	5.19e-17	8.18e-16	zinc finger protein 697
1055	KIF13B	2.04268	6.9e-20	1.32e-18	kinesin family member 13B
1056	RRAS	2.04161	6.86e-09	5.13e-08	related RAS viral (r-ras) oncogene homolog
1057	AGTRAP	2.04078	6.3e-21	1.29e-19	angiotensin II receptor-associated protein
1058	PICK1	2.04052	1.15e-23	2.76e-22	protein interacting with PRKCA 1
1059	E4F1	2.03944	1.68e-23	3.98e-22	E4F transcription factor 1
1060	ENTPD2	2.03915	2.35e-05	0.000109	ectonucleoside triphosphate diphosphohydrolase 2
1061	IDH1	2.03915	2.62e-32	9.59e-31	isocitrate dehydrogenase 1 (NADP+)_ soluble
1062	MFSD5	2.03879	6.23e-23	1.44e-21	major facilitator superfamily domain containing 5
1063	DEF6	2.03833	4.63e-16	6.8e-15	DEF6 guanine nucleotide exchange factor
1064	SEC24B	2.03671	1.01e-31	3.62e-30	SEC24 homolog B_ COPII coat complex component
1065	CHPF2	2.03633	8.05e-24	1.96e-22	chondroitin polymerizing factor 2
1066	EVI5L	2.03633	1.84e-20	3.65e-19	ecotropic viral integration site 5-like
1067	ADPGK	2.03413	4.25e-23	9.89e-22	ADP-dependent glucokinase
1068	ZNF652	2.0341	6.68e-34	2.6e-32	zinc finger protein 652
1069	CARD10	2.03276	1.18e-10	1.08e-09	caspase recruitment domain family_ member 10
1070	SERP1	2.03177	5.43e-30	1.81e-28	stress-associated endoplasmic reticulum protein 1
1071	TMEM184A	2.03142	1.08e-12	1.21e-11	transmembrane protein 184A
1072	KCNRG	2.02889	0.000169	0.000674	potassium channel regulator
1073	NCLN	2.02865	6.36e-22	1.37e-20	nicalin
1074	SLC12A9	2.02814	5.51e-19	1e-17	solute carrier family 12_ member 9
1075	PP14571	2.02741	0.017803	0.046809	uncharacterized LOC100130449
1076	POTEJ	2.02727	0.000207	0.000814	POTE ankyrin domain family_ member J
1077	TRIP10	2.02685	1.3e-16	1.99e-15	thyroid hormone receptor interactor 10
1078	BEND4	2.0246	1.56e-18	2.75e-17	BEN domain containing 4
1079	RABEP2	2.02449	2.98e-16	4.43e-15	rabaptin_ RAB GTPase binding effector protein 2
1080	CCDC40	2.02441	3.1e-08	2.14e-07	coiled-coil domain containing 40
1081	CCDC22	2.02434	1.98e-17	3.25e-16	coiled-coil domain containing 22
1082	ORC5	2.02423	3.67e-25	9.6e-24	origin recognition complex_ subunit 5
1083	PAGR1	2.02301	2.59e-32	9.51e-31	PAXIP1 associated glutamate-rich protein 1
1084	PPP1R13B	2.02195	7.3e-23	1.67e-21	protein phosphatase 1_ regulatory subunit 13B
1085	PACSIN1	2.02179	5.03e-10	4.31e-09	protein kinase C and casein kinase substrate in neurons 1
1086	S100A11	2.01946	1.02e-27	3.08e-26	S100 calcium binding protein A11
1087	PPIB	2.01866	8.22e-24	2e-22	peptidylprolyl isomerase B (cyclophilin B)
1088	RBM47	2.01852	2.96e-28	9.2e-27	RNA binding motif protein 47
1089	CRYM	2.01784	1.44e-07	9.11e-07	crystallin_ mu
1090	TRIM13	2.01531	3.91e-16	5.75e-15	tripartite motif containing 13
1091	ST14	2.01415	6.66e-22	1.43e-20	suppression of tumorigenicity 14 (colon carcinoma)
1092	DHRS3	2.01355	0.000124	0.000508	dehydrogenase/reductase (SDR family) member 3
1093	FBXW5	2.01284	2.29e-22	5.12e-21	F-box and WD repeat domain containing 5
1094	SEC63	2.01249	1.52e-19	2.87e-18	SEC63 homolog_ protein translocation regulator
1095	ARHGAP1	2.01148	2.5e-25	6.61e-24	Rho GTPase activating protein 1
1096	ATP6V0A2	2.01144	2.57e-23	6.04e-22	ATPase_ H+ transporting_ lysosomal V0 subunit a2
1097	SMAP1	2.01058	6.83e-17	1.07e-15	small ArfGAP 1
1098	C12orf65	2.00955	5.59e-21	1.15e-19	chromosome 12 open reading frame 65
1099	BBX	2.00903	7.97e-22	1.71e-20	bobby sox homolog (Drosophila)
1100	BRICD5	2.00817	4.2e-05	0.000186	BRICHOS domain containing 5
1101	OGFRP1	2.00744	0.004083	0.012469	opioid growth factor receptor pseudogene 1
1102	UCN	2.00566	0.002428	0.0078	urocortin
1103	TP53I11	2.00522	1.38e-18	2.43e-17	tumor protein p53 inducible protein 11
1104	MSI1	2.00475	1.77e-06	9.72e-06	musashi RNA-binding protein 1
1105	SSR1	2.00265	5.01e-35	2.03e-33	signal sequence receptor_ alpha
1106	GLUD1P3	2.00208	5.37e-05	0.000234	glutamate dehydrogenase 1 pseudogene 3
1107	LOC81691	2.00191	3.59e-09	2.81e-08	exonuclease NEF-sp
1108	CNTN3	2.00183	5e-05	0.000219	contactin 3 (plasmacytoma associated)
1109	C16orf46	2.00155	2.25e-07	1.39e-06	chromosome 16 open reading frame 46
1110	TTLL12	1.99991	3.76e-28	1.17e-26	tubulin tyrosine ligase-like family member 12
1111	SND1	1.99969	4.05e-36	1.71e-34	staphylococcal nuclease and tudor domain containing 1
1112	SCARF2	1.9995	7.78e-08	5.11e-07	scavenger receptor class F_ member 2
1113	SPATA6L	1.9985	0.003727	0.011495	spermatogenesis associated 6-like
1114	DNM2	1.99845	3.52e-27	1.03e-25	dynamin 2
1115	TAOK3	1.99723	2.19e-24	5.5e-23	TAO kinase 3
1116	TMEM109	1.9952	1.03e-16	1.59e-15	transmembrane protein 109
1117	IDI1	1.99283	2.75e-21	5.74e-20	isopentenyl-diphosphate delta isomerase 1
1118	DCXR	1.9924	4.27e-24	1.05e-22	dicarbonyl/L-xylulose reductase
1119	NUDT16L1	1.98971	3.94e-22	8.62e-21	nudix (nucleoside diphosphate linked moiety X)-type motif 16-like 1
1120	BOP1	1.98805	1.1e-15	1.57e-14	block of proliferation 1
1121	BCL2L1	1.98759	9.16e-22	1.95e-20	BCL2-like 1
1122	P4HB	1.98658	2.88e-25	7.57e-24	prolyl 4-hydroxylase_ beta polypeptide
1123	SPTBN2	1.98586	5.26e-26	1.45e-24	spectrin_ beta_ non-erythrocytic 2
1124	DNAJC10	1.98568	6.11e-25	1.58e-23	DnaJ (Hsp40) homolog_ subfamily C_ member 10
1125	AGR2	1.9845	0.006173	0.018122	anterior gradient 2_ protein disulphide isomerase family member
1126	TECTA	1.98431	0.008963	0.025384	tectorin alpha
1127	RGS9BP	1.98349	6.57e-09	4.92e-08	regulator of G protein signaling 9 binding protein
1128	COASY	1.9833	2.12e-25	5.63e-24	CoA synthase
1129	SEC24A	1.98202	3.89e-27	1.14e-25	SEC24 homolog A_ COPII coat complex component
1130	PRR34	1.98194	0.010673	0.029654	proline rich 34
1131	ALKBH7	1.98189	4.84e-16	7.07e-15	alkB homolog 7
1132	B3GALT6	1.97998	2.92e-16	4.35e-15	UDP-Gal:betaGal beta 1_3-galactosyltransferase polypeptide 6
1133	STRA13	1.97943	1.68e-16	2.55e-15	stimulated by retinoic acid 13
1134	C17orf59	1.9793	2.78e-12	2.99e-11	BLOC-1 related complex subunit 6
1135	MAPK8IP2	1.97908	2.08e-11	2.06e-10	mitogen-activated protein kinase 8 interacting protein 2
1136	RAMP1	1.97768	1.72e-12	1.88e-11	receptor (G protein-coupled) activity modifying protein 1
1137	LXN	1.97662	2.5e-06	1.34e-05	latexin
1138	HEBP2	1.97634	2.4e-30	8.1e-29	heme binding protein 2
1139	FAM3A	1.97604	9.6e-24	2.31e-22	family with sequence similarity 3_ member A
1140	SEC61A1	1.97587	3.6e-36	1.53e-34	Sec61 translocon alpha 1 subunit
1141	C2orf27A	1.97114	0.000127	0.000518	chromosome 2 open reading frame 27A
1142	OSBPL5	1.97044	1.44e-21	3.04e-20	oxysterol binding protein-like 5
1143	PALMD	1.9694	5.69e-05	0.000247	palmdelphin
1144	CLEC11A	1.96866	1.78e-11	1.78e-10	C-type lectin domain family 11_ member A
1145	C19orf73	1.96834	0.000759	0.002667	chromosome 19 open reading frame 73
1146	TMEM201	1.96805	3.39e-11	3.3e-10	transmembrane protein 201
1147	TAX1BP3	1.96804	8.34e-06	4.14e-05	Tax1 (human T-cell leukemia virus type I) binding protein 3
1148	LRWD1	1.96789	1.36e-15	1.94e-14	leucine-rich repeats and WD repeat domain containing 1
1149	ABCB6	1.96683	3.24e-22	7.17e-21	ATP-binding cassette_ sub-family B (MDR/TAP)_ member 6 (Langereis blood group)
1150	PLXNB2	1.96671	1.44e-27	4.33e-26	plexin B2
1151	REPS2	1.96661	4.95e-18	8.44e-17	RALBP1 associated Eps domain containing 2
1152	MGAT1	1.96642	1.58e-22	3.57e-21	mannosyl (alpha-1_3-)-glycoprotein beta-1_2-N-acetylglucosaminyltransferase
1153	FAM129A	1.96605	0.001289	0.004348	family with sequence similarity 129_ member A
1154	SCRIB	1.96223	6.12e-19	1.11e-17	scribbled planar cell polarity protein
1155	TRABD	1.96183	4.14e-23	9.65e-22	TraB domain containing
1156	ARHGEF18	1.96142	8.36e-26	2.28e-24	Rho/Rac guanine nucleotide exchange factor (GEF) 18
1157	SRM	1.96039	1.72e-15	2.42e-14	spermidine synthase
1158	RHBDD3	1.9593	4.96e-22	1.08e-20	rhomboid domain containing 3
1159	NDOR1	1.95828	1.36e-22	3.09e-21	NADPH dependent diflavin oxidoreductase 1
1160	ZNF503	1.95764	2.3e-08	1.61e-07	zinc finger protein 503
1161	SMAGP	1.95721	1.71e-07	1.07e-06	small cell adhesion glycoprotein
1162	PPM1K	1.95647	1.29e-24	3.26e-23	protein phosphatase_ Mg2+/Mn2+ dependent_ 1K
1163	LOC100506023	1.95569	7.73e-06	3.86e-05	uncharacterized LOC100506023
1164	PAPSS1	1.95545	3.82e-35	1.55e-33	3'-phosphoadenosine 5'-phosphosulfate synthase 1
1165	BCAP29	1.95539	6.11e-26	1.68e-24	B-cell receptor-associated protein 29
1166	PPM1F	1.95516	1.8e-20	3.58e-19	protein phosphatase_ Mg2+/Mn2+ dependent_ 1F
1167	PHLDA2	1.95474	2.13e-08	1.5e-07	pleckstrin homology-like domain_ family A_ member 2
1168	KCTD9	1.95466	3.21e-12	3.43e-11	potassium channel tetramerization domain containing 9
1169	ACTB	1.95413	1.76e-30	5.96e-29	actin_ beta
1170	CKAP4	1.95316	1.68e-31	5.92e-30	cytoskeleton-associated protein 4
1171	MED30	1.9527	3.6e-08	2.45e-07	mediator complex subunit 30
1172	ZSWIM8	1.95257	4.73e-14	5.94e-13	zinc finger_ SWIM-type containing 8
1173	BCAR3	1.95256	8.12e-10	6.8e-09	breast cancer anti-estrogen resistance 3
1174	MAGIX	1.95186	2.2e-06	1.19e-05	MAGI family member_ X-linked
1175	MIR4523	1.95162	0.008142	0.023239	microRNA 4523
1176	SFXN5	1.95127	1.91e-16	2.88e-15	sideroflexin 5
1177	HAGHL	1.94916	2.04e-18	3.57e-17	hydroxyacylglutathione hydrolase-like
1178	MGRN1	1.94907	2.38e-25	6.31e-24	mahogunin ring finger 1_ E3 ubiquitin protein ligase
1179	IFRD2	1.94882	2.01e-20	3.98e-19	interferon-related developmental regulator 2
1180	KLHL25	1.94694	1.22e-19	2.31e-18	kelch-like family member 25
1181	FRY	1.94693	1.07e-13	1.3e-12	furry homolog (Drosophila)
1182	MEGF8	1.94656	1.16e-17	1.93e-16	multiple EGF-like-domains 8
1183	FBXL6	1.94458	1.11e-12	1.24e-11	F-box and leucine-rich repeat protein 6
1184	TMED1	1.94451	3.41e-22	7.52e-21	transmembrane p24 trafficking protein 1
1185	RGMB-AS1	1.94446	2.07e-05	9.65e-05	RGMB antisense RNA 1
1186	PLBD2	1.94427	6.26e-14	7.78e-13	phospholipase B domain containing 2
1187	SIVA1	1.94336	8.42e-14	1.03e-12	SIVA1_ apoptosis-inducing factor
1188	USP10	1.94062	9.26e-35	3.72e-33	ubiquitin specific peptidase 10
1189	SLC52A2	1.93995	1.17e-20	2.35e-19	solute carrier family 52 (riboflavin transporter)_ member 2
1190	LTBR	1.93892	4.92e-32	1.78e-30	lymphotoxin beta receptor (TNFR superfamily_ member 3)
1191	LOC101929655	1.93823	0.000202	0.000793	NA
1192	ACTR3	1.9366	1.05e-30	3.59e-29	ARP3 actin-related protein 3 homolog (yeast)
1193	PQLC1	1.93646	7.49e-17	1.17e-15	PQ loop repeat containing 1
1194	GRHL2	1.93598	7.65e-14	9.42e-13	grainyhead-like transcription factor 2
1195	CTTN	1.93337	5.58e-34	2.19e-32	cortactin
1196	OBSL1	1.93247	0.002979	0.00939	obscurin-like 1
1197	MAP3K11	1.93199	6.2e-24	1.52e-22	mitogen-activated protein kinase kinase kinase 11
1198	SLC33A1	1.93137	4.66e-21	9.6e-20	solute carrier family 33 (acetyl-CoA transporter)_ member 1
1199	SLC19A2	1.93127	9.3e-13	1.04e-11	solute carrier family 19 (thiamine transporter)_ member 2
1200	ANG	1.92861	7.83e-05	0.000333	angiogenin_ ribonuclease_ RNase A family_ 5
1201	SPHK2	1.92843	5.2e-14	6.52e-13	sphingosine kinase 2
1202	ARTN	1.92792	5.66e-08	3.78e-07	artemin
1203	OSBP	1.925	3.64e-22	7.99e-21	oxysterol binding protein
1204	LMNA	1.92479	8.84e-24	2.14e-22	lamin A/C
1205	TAF15	1.9235	3.51e-14	4.44e-13	TAF15 RNA polymerase II_ TATA box binding protein (TBP)-associated factor_ 68kDa
1206	SEC16A	1.92287	8.98e-31	3.08e-29	SEC16 homolog A_ endoplasmic reticulum export factor
1207	SSR2	1.9216	1.89e-26	5.32e-25	signal sequence receptor_ beta (translocon-associated protein beta)
1208	CLN6	1.9213	1.93e-12	2.1e-11	ceroid-lipofuscinosis_ neuronal 6_ late infantile_ variant
1209	RPS6KB2	1.91935	3.81e-22	8.36e-21	ribosomal protein S6 kinase_ 70kDa_ polypeptide 2
1210	AGFG2	1.91927	1.73e-15	2.44e-14	ArfGAP with FG repeats 2
1211	SCAF1	1.91888	9.76e-24	2.35e-22	SR-related CTD-associated factor 1
1212	EXTL2	1.91873	5.58e-12	5.81e-11	exostosin-like glycosyltransferase 2
1213	TRIM35	1.91857	1.47e-16	2.24e-15	tripartite motif containing 35
1214	ZNF613	1.9184	4.43e-14	5.58e-13	zinc finger protein 613
1215	FTSJ1	1.91837	5.04e-16	7.35e-15	FtsJ RNA methyltransferase homolog 1 (E. coli)
1216	CA5BP1	1.91749	3.11e-05	0.000141	carbonic anhydrase VB pseudogene 1
1217	CEP170B	1.9174	6.14e-22	1.33e-20	centrosomal protein 170B
1218	TOMM40	1.9173	1.81e-17	2.97e-16	translocase of outer mitochondrial membrane 40 homolog (yeast)
1219	MSTO1	1.91603	5.55e-06	2.84e-05	misato 1_ mitochondrial distribution and morphology regulator
1220	RNH1	1.916	1.86e-22	4.17e-21	ribonuclease/angiogenin inhibitor 1
1221	KLC2	1.91468	3.78e-15	5.21e-14	kinesin light chain 2
1222	ZNF787	1.91256	8.11e-15	1.09e-13	zinc finger protein 787
1223	TMEM125	1.91072	6.52e-23	1.5e-21	transmembrane protein 125
1224	TESK1	1.91004	3.35e-16	4.95e-15	testis-specific kinase 1
1225	CCDC86	1.90988	8.75e-14	1.07e-12	coiled-coil domain containing 86
1226	TOM1L2	1.90884	5.48e-12	5.71e-11	target of myb1 like 2 membrane trafficking protein
1227	SLC27A4	1.90721	5.16e-20	1e-18	solute carrier family 27 (fatty acid transporter)_ member 4
1228	SNAPC1	1.90674	1.92e-14	2.49e-13	small nuclear RNA activating complex_ polypeptide 1_ 43kDa
1229	ERO1L	1.9059	3.42e-14	4.33e-13	endoplasmic reticulum oxidoreductase alpha
1230	RHBDF1	1.90585	4.18e-16	6.15e-15	rhomboid 5 homolog 1 (Drosophila)
1231	PPAPDC1B	1.90549	3.87e-22	8.47e-21	phosphatidic acid phosphatase type 2 domain containing 1B
1232	C2orf76	1.90515	2.03e-16	3.06e-15	chromosome 2 open reading frame 76
1233	PRR16	1.90512	0.015413	0.041195	proline rich 16
1234	PTK2B	1.90511	2.24e-14	2.88e-13	protein tyrosine kinase 2 beta
1235	ACLY	1.90423	2.67e-28	8.31e-27	ATP citrate lyase
1236	DPM3	1.90408	1.99e-11	1.98e-10	dolichyl-phosphate mannosyltransferase polypeptide 3
1237	NPHP4	1.90388	1.76e-13	2.1e-12	nephronophthisis 4
1238	MEN1	1.90296	1.19e-21	2.52e-20	multiple endocrine neoplasia I
1239	FGFRL1	1.90202	3.9e-17	6.21e-16	fibroblast growth factor receptor-like 1
1240	SLC7A5P2	1.8997	3.1e-05	0.000141	solute carrier family 7 (amino acid transporter light chain_ L system)_ member 5 pseudogene 2
1241	IMPA2	1.89836	7.42e-12	7.62e-11	inositol(myo)-1(or 4)-monophosphatase 2
1242	ATMIN	1.89801	3.58e-25	9.39e-24	ATM interactor
1243	PLEKHF1	1.89697	1.21e-05	5.83e-05	pleckstrin homology domain containing_ family F (with FYVE domain) member 1
1244	TBKBP1	1.89687	4.16e-10	3.6e-09	TBK1 binding protein 1
1245	POLR2A	1.89685	4.33e-11	4.16e-10	polymerase (RNA) II (DNA directed) polypeptide A_ 220kDa
1246	ALG12	1.89648	5.17e-15	7.04e-14	ALG12_ alpha-1_6-mannosyltransferase
1247	ZBED3-AS1	1.89622	3.17e-05	0.000144	ZBED3 antisense RNA 1
1248	RAVER1	1.8962	3.22e-13	3.76e-12	ribonucleoprotein_ PTB-binding 1
1249	YIPF1	1.89599	1.05e-24	2.68e-23	Yip1 domain family_ member 1
1250	GCFC2	1.89556	1.59e-18	2.8e-17	GC-rich sequence DNA-binding factor 2
1251	CDC25A	1.89401	0.002443	0.007843	cell division cycle 25A
1252	C11orf24	1.89357	3.36e-17	5.38e-16	chromosome 11 open reading frame 24
1253	PSCA	1.89259	3.07e-06	1.63e-05	prostate stem cell antigen
1254	C9orf142	1.89237	8.2e-16	1.18e-14	chromosome 9 open reading frame 142
1255	PLCH2	1.89097	1.36e-05	6.5e-05	phospholipase C_ eta 2
1256	EEF2K	1.89066	3.82e-19	7.03e-18	eukaryotic elongation factor 2 kinase
1257	ATP7B	1.88851	9.52e-13	1.06e-11	ATPase_ Cu++ transporting_ beta polypeptide
1258	EHD1	1.88847	4.85e-14	6.08e-13	EH-domain containing 1
1259	PERM1	1.88718	0.000975	0.003358	PPARGC1 and ESRR induced regulator_ muscle 1
1260	ADCK4	1.88692	2.5e-17	4.04e-16	aarF domain containing kinase 4
1261	GYS1	1.88692	1.75e-19	3.3e-18	glycogen synthase 1 (muscle)
1262	SEC61B	1.8863	3.01e-24	7.49e-23	Sec61 translocon beta subunit
1263	RPS6KA3	1.88614	9.87e-19	1.76e-17	ribosomal protein S6 kinase_ 90kDa_ polypeptide 3
1264	RCBTB1	1.88592	1.13e-17	1.87e-16	regulator of chromosome condensation (RCC1) and BTB (POZ) domain containing protein 1
1265	YIF1B	1.88547	1.39e-16	2.12e-15	Yip1 interacting factor homolog B (S. cerevisiae)
1266	MFSD12	1.88536	1.32e-20	2.66e-19	major facilitator superfamily domain containing 12
1267	MGAT2	1.88511	1.49e-19	2.8e-18	mannosyl (alpha-1_6-)-glycoprotein beta-1_2-N-acetylglucosaminyltransferase
1268	GLUL	1.88475	7.07e-28	2.16e-26	glutamate-ammonia ligase
1269	R3HDM4	1.88456	1.65e-19	3.1e-18	R3H domain containing 4
1270	DUS3L	1.88356	3.21e-12	3.43e-11	dihydrouridine synthase 3-like
1271	SLC10A3	1.88262	7.49e-15	1.01e-13	solute carrier family 10_ member 3
1272	FAM83F	1.88249	6.74e-15	9.11e-14	family with sequence similarity 83_ member F
1273	GNG10	1.88232	0.000184	0.00073	guanine nucleotide binding protein (G protein)_ gamma 10
1274	FAM214B	1.88173	5.86e-20	1.13e-18	family with sequence similarity 214_ member B
1275	NDUFS7	1.88105	7.46e-16	1.08e-14	NADH dehydrogenase (ubiquinone) Fe-S protein 7_ 20kDa (NADH-coenzyme Q reductase)
1276	MAP7	1.88102	2.52e-24	6.29e-23	microtubule-associated protein 7
1277	SLC35A2	1.87977	2.03e-21	4.25e-20	solute carrier family 35 (UDP-galactose transporter)_ member A2
1278	MIB2	1.8786	1.78e-13	2.13e-12	mindbomb E3 ubiquitin protein ligase 2
1279	SREBF1	1.87856	8.32e-18	1.39e-16	sterol regulatory element binding transcription factor 1
1280	NOC4L	1.87766	2.99e-11	2.92e-10	nucleolar complex associated 4 homolog
1281	POP1	1.87692	3.31e-14	4.2e-13	POP1 homolog_ ribonuclease P/MRP subunit
1282	MEAF6	1.87599	1.2e-12	1.33e-11	MYST/Esa1-associated factor 6
1283	PRR12	1.87566	6.78e-12	6.99e-11	proline rich 12
1284	WDR1	1.87566	1.99e-24	5.02e-23	WD repeat domain 1
1285	ARFGAP1	1.87518	5.04e-19	9.2e-18	ADP-ribosylation factor GTPase activating protein 1
1286	SMOX	1.87494	7.47e-10	6.29e-09	spermine oxidase
1287	MORC4	1.87482	2.91e-20	5.74e-19	MORC family CW-type zinc finger 4
1288	RSG1	1.87125	1.24e-08	8.99e-08	REM2 and RAB-like small GTPase 1
1289	STOML1	1.87112	1.17e-12	1.3e-11	stomatin (EPB72)-like 1
1290	EMP2	1.8707	1.82e-07	1.14e-06	epithelial membrane protein 2
1291	SLC37A2	1.8693	0.003649	0.011287	solute carrier family 37 (glucose-6-phosphate transporter)_ member 2
1292	SPSB2	1.86894	5.81e-10	4.95e-09	splA/ryanodine receptor domain and SOCS box containing 2
1293	PLIN3	1.86851	7.12e-23	1.63e-21	perilipin 3
1294	ZNF408	1.86699	1.95e-13	2.32e-12	zinc finger protein 408
1295	FBXO31	1.86662	8.4e-22	1.79e-20	F-box protein 31
1296	TIMM13	1.86651	5.29e-17	8.32e-16	translocase of inner mitochondrial membrane 13 homolog (yeast)
1297	FBXO38	1.86641	7.07e-27	2.04e-25	F-box protein 38
1298	DMPK	1.86632	5.87e-06	2.99e-05	dystrophia myotonica-protein kinase
1299	LOC101928243	1.86603	7.79e-05	0.000332	NA
1300	DCAF6	1.86594	1.49e-29	4.86e-28	DDB1 and CUL4 associated factor 6
1301	FBXW2	1.86542	5.51e-26	1.52e-24	F-box and WD repeat domain containing 2
1302	PPP1R35	1.86505	6.16e-15	8.36e-14	protein phosphatase 1_ regulatory subunit 35
1303	PRICKLE3	1.86466	8.22e-07	4.74e-06	prickle homolog 3
1304	PWWP2B	1.86448	5.99e-16	8.7e-15	PWWP domain containing 2B
1305	NFKBIB	1.86424	4.28e-10	3.7e-09	nuclear factor of kappa light polypeptide gene enhancer in B-cells inhibitor_ beta
1306	FAM83H	1.86393	5.53e-26	1.52e-24	family with sequence similarity 83_ member H
1307	EDEM2	1.86276	1.37e-15	1.94e-14	ER degradation enhancer_ mannosidase alpha-like 2
1308	POM121	1.86273	2.39e-17	3.88e-16	POM121 transmembrane nucleoporin
1309	EZR	1.86267	2.27e-17	3.69e-16	ezrin
1310	COPG1	1.86235	5.6e-27	1.63e-25	coatomer protein complex_ subunit gamma 1
1311	CAMTA2	1.86165	7.42e-11	6.94e-10	calmodulin binding transcription activator 2
1312	DNAH7	1.86159	0.006198	0.018184	dynein_ axonemal_ heavy chain 7
1313	MON1B	1.86141	4.32e-18	7.4e-17	MON1 secretory trafficking family member B
1314	CYB561	1.86029	5.61e-22	1.22e-20	cytochrome b561
1315	RRP9	1.86019	4.34e-12	4.59e-11	ribosomal RNA processing 9_ small subunit (SSU) processome component_ homolog (yeast)
1316	KLF2	1.85993	0.008947	0.025346	Kruppel-like factor 2
1317	NAGLU	1.85987	2.69e-14	3.44e-13	N-acetylglucosaminidase_ alpha
1318	HS6ST1	1.85974	5.78e-15	7.85e-14	heparan sulfate 6-O-sulfotransferase 1
1319	NUDT9	1.85974	4.5e-15	6.14e-14	nudix (nucleoside diphosphate linked moiety X)-type motif 9
1320	ATP8B2	1.85818	1.82e-12	1.99e-11	ATPase_ aminophospholipid transporter_ class I_ type 8B_ member 2
1321	MBD3	1.85782	2.94e-17	4.74e-16	methyl-CpG binding domain protein 3
1322	PLOD1	1.85695	3.26e-24	8.07e-23	procollagen-lysine_ 2-oxoglutarate 5-dioxygenase 1
1323	CHAC1	1.85594	0.000321	0.001213	ChaC glutathione-specific gamma-glutamylcyclotransferase 1
1324	MRPL41	1.85545	2.55e-22	5.68e-21	mitochondrial ribosomal protein L41
1325	GOLGA3	1.85496	2.59e-26	7.25e-25	golgin A3
1326	TIGD6	1.85459	4.69e-19	8.61e-18	tigger transposable element derived 6
1327	CTU1	1.85409	1.14e-07	7.35e-07	cytosolic thiouridylase subunit 1
1328	GAMT	1.85396	1.63e-15	2.3e-14	guanidinoacetate N-methyltransferase
1329	SRPRB	1.85285	8.57e-20	1.64e-18	signal recognition particle receptor_ B subunit
1330	BRD2	1.85284	9.74e-28	2.95e-26	bromodomain containing 2
1331	NPC1	1.85238	2.96e-16	4.4e-15	Niemann-Pick disease_ type C1
1332	LOC101928158	1.85191	1.31e-07	8.37e-07	NA
1333	MCEE	1.85185	2.75e-08	1.91e-07	methylmalonyl CoA epimerase
1334	FURIN	1.85155	1.65e-12	1.8e-11	furin (paired basic amino acid cleaving enzyme)
1335	SLC25A33	1.85081	2.58e-15	3.59e-14	solute carrier family 25 (pyrimidine nucleotide carrier)_ member 33
1336	B3GAT3	1.8508	6.15e-18	1.04e-16	beta-1_3-glucuronyltransferase 3
1337	FLYWCH2	1.8504	1.04e-14	1.39e-13	FLYWCH family member 2
1338	WDR41	1.85036	7.48e-21	1.52e-19	WD repeat domain 41
1339	EML2	1.85015	6.76e-10	5.72e-09	echinoderm microtubule associated protein like 2
1340	CHCHD5	1.84996	7.28e-11	6.82e-10	coiled-coil-helix-coiled-coil-helix domain containing 5
1341	ATP6V0C	1.84972	4.65e-16	6.82e-15	ATPase_ H+ transporting_ lysosomal 16kDa_ V0 subunit c
1342	CTU2	1.84947	1.19e-11	1.2e-10	cytosolic thiouridylase subunit 2 homolog (S. pombe)
1343	NUBP2	1.84933	4.17e-17	6.62e-16	nucleotide binding protein 2
1344	KCTD21	1.8482	4.8e-17	7.61e-16	potassium channel tetramerization domain containing 21
1345	ADARB1	1.84808	9.25e-19	1.66e-17	adenosine deaminase_ RNA-specific_ B1
1346	ESRRA	1.84696	1.82e-18	3.19e-17	estrogen-related receptor alpha
1347	OSBPL8	1.84654	4.86e-24	1.19e-22	oxysterol binding protein-like 8
1348	LGMN	1.84618	2.45e-25	6.48e-24	legumain
1349	SP2	1.84618	0.000169	0.000676	Sp2 transcription factor
1350	PKP3	1.84557	5.95e-18	1.01e-16	plakophilin 3
1351	GORASP1	1.84542	2.06e-21	4.31e-20	golgi reassembly stacking protein 1_ 65kDa
1352	GFM1	1.84413	3.35e-22	7.4e-21	G elongation factor_ mitochondrial 1
1353	TNRC18	1.84397	1.82e-20	3.61e-19	trinucleotide repeat containing 18
1354	ZNF598	1.84367	1.82e-18	3.19e-17	zinc finger protein 598
1355	PLOD3	1.84338	7.62e-15	1.03e-13	procollagen-lysine_ 2-oxoglutarate 5-dioxygenase 3
1356	VIPR1	1.84256	3.35e-14	4.25e-13	vasoactive intestinal peptide receptor 1
1357	TNFRSF1A	1.84247	3.33e-21	6.91e-20	tumor necrosis factor receptor superfamily_ member 1A
1358	MINOS1	1.8423	6.19e-16	8.98e-15	mitochondrial inner membrane organizing system 1
1359	C17orf62	1.84195	2.79e-21	5.8e-20	chromosome 17 open reading frame 62
1360	MFSD3	1.84113	5.76e-15	7.83e-14	major facilitator superfamily domain containing 3
1361	RAB40C	1.84107	1.29e-17	2.13e-16	RAB40C_ member RAS oncogene family
1362	ADRM1	1.84082	4.03e-21	8.35e-20	adhesion regulating molecule 1
1363	ZBTB7A	1.83959	6.24e-14	7.77e-13	zinc finger and BTB domain containing 7A
1364	C16orf93	1.83958	0.000248	0.000956	chromosome 16 open reading frame 93
1365	MAFG	1.8388	4.97e-19	9.08e-18	v-maf avian musculoaponeurotic fibrosarcoma oncogene homolog G
1366	MSTO2P	1.83879	0.000107	0.000441	misato family member 2_ pseudogene
1367	LINC01278	1.83857	2.92e-05	0.000133	long intergenic non-protein coding RNA 1278
1368	WWC2	1.83854	2.93e-05	0.000133	WW and C2 domain containing 2
1369	MIRLET7BHG	1.83801	3.02e-08	2.08e-07	MIRLET7B host gene
1370	COX17	1.83628	6.52e-22	1.4e-20	COX17 cytochrome c oxidase copper chaperone
1371	VMP1	1.83601	2.34e-27	6.99e-26	vacuole membrane protein 1
1372	DUS1L	1.83457	1.11e-22	2.54e-21	dihydrouridine synthase 1-like
1373	ANKRD9	1.83391	1.22e-09	1e-08	ankyrin repeat domain 9
1374	PLEKHG3	1.83346	1.3e-17	2.15e-16	pleckstrin homology domain containing_ family G (with RhoGef domain) member 3
1375	ASL	1.83327	2.09e-16	3.14e-15	argininosuccinate lyase
1376	CNDP2	1.83284	2.28e-23	5.36e-22	CNDP dipeptidase 2 (metallopeptidase M20 family)
1377	FBXL15	1.83279	5.2e-12	5.44e-11	F-box and leucine-rich repeat protein 15
1378	FAT1	1.83271	6.32e-26	1.74e-24	FAT atypical cadherin 1
1379	FBRS	1.83253	2.65e-13	3.11e-12	fibrosin
1380	ZNF446	1.83244	1.49e-10	1.35e-09	zinc finger protein 446
1381	NFKBIE	1.83235	2.21e-08	1.55e-07	nuclear factor of kappa light polypeptide gene enhancer in B-cells inhibitor_ epsilon
1382	PIAS1	1.83139	8.87e-20	1.69e-18	protein inhibitor of activated STAT_ 1
1383	PPP1R15B	1.83114	5.37e-26	1.48e-24	protein phosphatase 1_ regulatory subunit 15B
1384	AP3D1	1.83112	3.53e-27	1.03e-25	adaptor-related protein complex 3_ delta 1 subunit
1385	FAM58A	1.83062	1.12e-11	1.14e-10	family with sequence similarity 58_ member A
1386	PABPN1	1.83046	1.75e-06	9.64e-06	poly(A) binding protein_ nuclear 1
1387	CCDC120	1.83001	1.3e-10	1.18e-09	coiled-coil domain containing 120
1388	SRF	1.82955	4.23e-15	5.79e-14	serum response factor
1389	PRRG4	1.82846	1.23e-12	1.36e-11	proline rich Gla (G-carboxyglutamic acid) 4 (transmembrane)
1390	IL17RC	1.82825	4.07e-10	3.53e-09	interleukin 17 receptor C
1391	TMEM150A	1.82798	2.03e-08	1.43e-07	transmembrane protein 150A
1392	DHODH	1.82778	3.06e-13	3.57e-12	dihydroorotate dehydrogenase (quinone)
1393	PPRC1	1.82684	2.19e-13	2.59e-12	peroxisome proliferator-activated receptor gamma_ coactivator-related 1
1394	TBC1D30	1.82634	3.33e-17	5.34e-16	TBC1 domain family_ member 30
1395	VPS9D1	1.82629	2.45e-08	1.71e-07	VPS9 domain containing 1
1396	RNF126	1.82584	1.5e-12	1.65e-11	ring finger protein 126
1397	ID2	1.82532	2.74e-13	3.21e-12	inhibitor of DNA binding 2_ dominant negative helix-loop-helix protein
1398	FOXD4L1	1.825	0.00452	0.013662	forkhead box D4-like 1
1399	MLEC	1.82487	4.24e-28	1.31e-26	malectin
1400	SKI	1.82468	2.18e-14	2.81e-13	SKI proto-oncogene
1401	SREBF2	1.82441	3.93e-25	1.03e-23	sterol regulatory element binding transcription factor 2
1402	ANKS3	1.8243	1.61e-09	1.31e-08	ankyrin repeat and sterile alpha motif domain containing 3
1403	TSSC4	1.82355	4.4e-14	5.54e-13	tumor suppressing subtransferable candidate 4
1404	SLC19A1	1.82206	1.65e-12	1.8e-11	solute carrier family 19 (folate transporter)_ member 1
1405	C1orf159	1.82074	5.3e-09	4.01e-08	chromosome 1 open reading frame 159
1406	SMPD1	1.82061	3.86e-20	7.52e-19	sphingomyelin phosphodiesterase 1_ acid lysosomal
1407	FOSL2	1.81983	4.78e-10	4.11e-09	FOS-like antigen 2
1408	GALE	1.81898	4.62e-17	7.32e-16	UDP-galactose-4-epimerase
1409	C9orf69	1.81878	2.89e-15	4e-14	chromosome 9 open reading frame 69
1410	PPP1R3F	1.81836	3.09e-06	1.64e-05	protein phosphatase 1_ regulatory subunit 3F
1411	TSC2	1.81823	2.4e-19	4.48e-18	tuberous sclerosis 2
1412	TYMP	1.81819	2.33e-09	1.86e-08	thymidine phosphorylase
1413	GUCY1A3	1.81776	4.97e-30	1.66e-28	guanylate cyclase 1_ soluble_ alpha 3
1414	JMJD6	1.81688	2.05e-16	3.08e-15	jumonji domain containing 6
1415	PRRC1	1.81672	8.54e-23	1.95e-21	proline-rich coiled-coil 1
1416	NECAB3	1.81535	1.2e-14	1.59e-13	N-terminal EF-hand calcium binding protein 3
1417	HIST1H1E	1.81517	0.009164	0.025899	histone cluster 1_ H1e
1418	HOPX	1.8148	0.008334	0.023736	HOP homeobox
1419	ANKFY1	1.8145	1.29e-23	3.09e-22	ankyrin repeat and FYVE domain containing 1
1420	PLA2G4F	1.81436	4.8e-11	4.59e-10	phospholipase A2_ group IVF
1421	EMC6	1.81334	1.57e-14	2.05e-13	ER membrane protein complex subunit 6
1422	CLDN7	1.81193	3.74e-24	9.23e-23	claudin 7
1423	ZNF444	1.81179	3.93e-12	4.17e-11	zinc finger protein 444
1424	RIMBP3	1.81069	0.001027	0.003518	RIMS binding protein 3
1425	MICALL2	1.80954	8.81e-08	5.75e-07	MICAL-like 2
1426	AP2S1	1.8094	1.03e-18	1.84e-17	adaptor-related protein complex 2_ sigma 1 subunit
1427	ZNF524	1.80904	4.18e-09	3.24e-08	zinc finger protein 524
1428	PRKCD	1.80896	1.12e-08	8.19e-08	protein kinase C_ delta
1429	CHST12	1.80872	6.38e-09	4.79e-08	carbohydrate (chondroitin 4) sulfotransferase 12
1430	PVRL3	1.80866	0.000525	0.001907	poliovirus receptor-related 3
1431	ATP6V0D1	1.80791	3.93e-18	6.76e-17	ATPase_ H+ transporting_ lysosomal 38kDa_ V0 subunit d1
1432	GOLGA4	1.80746	1.64e-21	3.46e-20	golgin A4
1433	ICAM3	1.8074	1.96e-10	1.75e-09	intercellular adhesion molecule 3
1434	RPS19BP1	1.80729	1.64e-16	2.49e-15	ribosomal protein S19 binding protein 1
1435	YY2	1.80592	0.000819	0.002861	YY2 transcription factor
1436	GIPC1	1.80544	7.6e-20	1.45e-18	GIPC PDZ domain containing family_ member 1
1437	SEC24C	1.80475	4.27e-22	9.31e-21	SEC24 homolog C_ COPII coat complex component
1438	BMI1	1.80355	5.77e-05	0.00025	BMI1 proto-oncogene_ polycomb ring finger
1439	FAM129B	1.80347	2.38e-22	5.31e-21	family with sequence similarity 129_ member B
1440	CCDC57	1.80287	3.38e-18	5.83e-17	coiled-coil domain containing 57
1441	TACSTD2	1.80254	0.000667	0.002379	tumor-associated calcium signal transducer 2
1442	NXN	1.80155	2.36e-15	3.3e-14	nucleoredoxin
1443	LMTK3	1.80062	3.28e-09	2.57e-08	lemur tyrosine kinase 3
1444	DDA1	1.80059	2.57e-18	4.47e-17	DET1 and DDB1 associated 1
1445	KLHL31	1.79983	0.006752	0.019618	kelch-like family member 31
1446	BLOC1S3	1.79894	1.97e-07	1.22e-06	biogenesis of lysosomal organelles complex-1_ subunit 3
1447	C17orf53	1.79884	0.0113	0.031217	chromosome 17 open reading frame 53
1448	COPE	1.79727	1.44e-16	2.18e-15	coatomer protein complex_ subunit epsilon
1449	ATP6V0B	1.79721	5.1e-18	8.68e-17	ATPase_ H+ transporting_ lysosomal 21kDa_ V0 subunit b
1450	FAM203A	1.79705	0.00135	0.004539	HGH1 homolog
1451	SLC16A3	1.79685	0.00033	0.001244	solute carrier family 16 (monocarboxylate transporter)_ member 3
1452	MICAL2	1.79631	2.4e-11	2.37e-10	microtubule associated monooxygenase_ calponin and LIM domain containing 2
1453	CYB561D2	1.79625	3.44e-18	5.93e-17	cytochrome b561 family_ member D2
1454	ORAI1	1.79619	4.63e-09	3.55e-08	ORAI calcium release-activated calcium modulator 1
1455	PRADC1	1.79529	5.62e-07	3.31e-06	protease-associated domain containing 1
1456	EIF2AK3	1.79507	3.2e-22	7.08e-21	eukaryotic translation initiation factor 2-alpha kinase 3
1457	MRPS26	1.79492	6.26e-22	1.35e-20	mitochondrial ribosomal protein S26
1458	ELF4	1.79429	1.96e-05	9.16e-05	E74-like factor 4 (ets domain transcription factor)
1459	ZNF275	1.7941	1.26e-17	2.09e-16	zinc finger protein 275
1460	TELO2	1.79402	2.85e-14	3.64e-13	telomere maintenance 2
1461	BBS4	1.79389	5.81e-12	6.03e-11	Bardet-Biedl syndrome 4
1462	MYO1C	1.79376	2.33e-22	5.19e-21	myosin IC
1463	CDK2	1.79324	1.48e-08	1.06e-07	cyclin-dependent kinase 2
1464	DOT1L	1.7929	3.35e-17	5.36e-16	DOT1-like histone H3K79 methyltransferase
1465	RFNG	1.79246	1.15e-12	1.28e-11	RFNG O-fucosylpeptide 3-beta-N-acetylglucosaminyltransferase
1466	BAG3	1.79241	5.11e-18	8.69e-17	BCL2-associated athanogene 3
1467	NEO1	1.79189	5.33e-12	5.57e-11	neogenin 1
1468	ALAD	1.79162	0.007394	0.021297	aminolevulinate dehydratase
1469	FAM222A	1.7916	9.42e-06	4.62e-05	family with sequence similarity 222_ member A
1470	ATN1	1.7911	2.51e-07	1.54e-06	atrophin 1
1471	SLC38A10	1.79091	6.08e-16	8.82e-15	solute carrier family 38_ member 10
1472	ARHGEF16	1.7909	1.48e-15	2.09e-14	Rho guanine nucleotide exchange factor (GEF) 16
1473	B4GALT2	1.79032	2.83e-14	3.61e-13	UDP-Gal:betaGlcNAc beta 1_4- galactosyltransferase_ polypeptide 2
1474	SLC30A7	1.79023	1.36e-18	2.41e-17	solute carrier family 30 (zinc transporter)_ member 7
1475	VSTM2L	1.78972	0.001422	0.004759	V-set and transmembrane domain containing 2 like
1476	PRPS1	1.78828	1.29e-14	1.7e-13	phosphoribosyl pyrophosphate synthetase 1
1477	TMEM222	1.78775	7.44e-16	1.08e-14	transmembrane protein 222
1478	FLJ20021	1.78729	7.3e-21	1.49e-19	uncharacterized LOC90024
1479	RRS1	1.78708	2.1e-14	2.72e-13	ribosome biogenesis regulator homolog
1480	PHF1	1.78693	1.97e-10	1.76e-09	PHD finger protein 1
1481	JOSD2	1.78579	1.13e-08	8.22e-08	Josephin domain containing 2
1482	GPRIN1	1.78557	1.56e-09	1.27e-08	G protein regulated inducer of neurite outgrowth 1
1483	SELO	1.78543	1.04e-14	1.38e-13	selenoprotein O
1484	PHKG2	1.78523	6.07e-18	1.03e-16	phosphorylase kinase_ gamma 2 (testis)
1485	COL26A1	1.78504	4.08e-07	2.44e-06	collagen_ type XXVI_ alpha 1
1486	HN1L	1.78453	3.24e-23	7.6e-22	hematological and neurological expressed 1-like
1487	DGKQ	1.78279	1.5e-13	1.8e-12	diacylglycerol kinase_ theta 110kDa
1488	SGTA	1.78231	8.28e-15	1.11e-13	small glutamine-rich tetratricopeptide repeat (TPR)-containing_ alpha
1489	C9orf114	1.78222	3.07e-20	6.03e-19	chromosome 9 open reading frame 114
1490	HOOK2	1.78216	8.97e-14	1.1e-12	hook microtubule-tethering protein 2
1491	YTHDF1	1.78177	3.04e-19	5.63e-18	YTH N(6)-methyladenosine RNA binding protein 1
1492	SNORD55	1.78134	0.000632	0.002263	small nucleolar RNA_ C/D box 55
1493	CUL7	1.78058	4.2e-18	7.2e-17	cullin 7
1494	SLC10A7	1.77988	4.37e-12	4.62e-11	solute carrier family 10_ member 7
1495	RBM42	1.77958	5.04e-17	7.95e-16	RNA binding motif protein 42
1496	FLJ22184	1.77874	1.28e-05	6.16e-05	NA
1497	RPS17	1.7784	0.003621	0.011208	ribosomal protein S17
1498	KIF1C	1.77784	6.1e-22	1.32e-20	kinesin family member 1C
1499	RELL2	1.77723	1.4e-06	7.8e-06	RELT-like 2
1500	NOL6	1.777	1.85e-17	3.04e-16	nucleolar protein 6 (RNA-associated)
1501	SBNO2	1.77655	1.45e-17	2.39e-16	strawberry notch homolog 2 (Drosophila)
1502	STARD10	1.77546	2.35e-12	2.54e-11	StAR-related lipid transfer (START) domain containing 10
1503	FAM177A1	1.77483	3.05e-20	6e-19	family with sequence similarity 177_ member A1
1504	RPN1	1.77471	1.25e-18	2.21e-17	ribophorin I
1505	TTLL11	1.77433	6.11e-06	3.1e-05	tubulin tyrosine ligase-like family member 11
1506	UBALD2	1.77375	3.84e-08	2.61e-07	UBA-like domain containing 2
1507	MOGS	1.77329	1.37e-15	1.95e-14	mannosyl-oligosaccharide glucosidase
1508	CDKN1C	1.77293	1.7e-05	8e-05	cyclin-dependent kinase inhibitor 1C (p57_ Kip2)
1509	RNF215	1.77276	7.35e-14	9.07e-13	ring finger protein 215
1510	LIMK1	1.77269	2.92e-15	4.04e-14	LIM domain kinase 1
1511	PUS1	1.77236	8.26e-08	5.41e-07	pseudouridylate synthase 1
1512	PSMA6	1.77194	2.66e-20	5.25e-19	proteasome subunit alpha 6
1513	ABCB8	1.77183	1.88e-14	2.44e-13	ATP-binding cassette_ sub-family B (MDR/TAP)_ member 8
1514	C9orf172	1.77126	5.32e-06	2.73e-05	chromosome 9 open reading frame 172
1515	CMTM1	1.77094	0.006232	0.018273	CKLF-like MARVEL transmembrane domain containing 1
1516	SGSH	1.77067	2.28e-08	1.6e-07	N-sulfoglucosamine sulfohydrolase
1517	ZC3H3	1.77059	4.35e-11	4.18e-10	zinc finger CCCH-type containing 3
1518	EPS8L2	1.76964	7.56e-13	8.55e-12	EPS8-like 2
1519	PRR7	1.76955	5.03e-08	3.38e-07	proline rich 7 (synaptic)
1520	LOC100287015	1.76893	7.2e-07	4.19e-06	uncharacterized LOC100287015
1521	ID4	1.76822	0.000365	0.001369	inhibitor of DNA binding 4_ dominant negative helix-loop-helix protein
1522	COX18	1.7675	1.42e-16	2.16e-15	COX18 cytochrome c oxidase assembly factor
1523	STARD3NL	1.76746	6.18e-19	1.12e-17	STARD3 N-terminal like
1524	RNF26	1.76701	1.66e-11	1.66e-10	ring finger protein 26
1525	KIAA1522	1.7668	1.01e-17	1.67e-16	KIAA1522
1526	GNPNAT1	1.76664	1.27e-13	1.54e-12	glucosamine-phosphate N-acetyltransferase 1
1527	TUBG1	1.76558	2.34e-18	4.07e-17	tubulin_ gamma 1
1528	ZDHHC12	1.76525	1.8e-10	1.61e-09	zinc finger_ DHHC-type containing 12
1529	TOM1	1.76429	4.5e-15	6.14e-14	target of myb1 membrane trafficking protein
1530	SMURF1	1.76406	1.87e-18	3.27e-17	SMAD specific E3 ubiquitin protein ligase 1
1531	HPN	1.76302	1.07e-15	1.54e-14	hepsin
1532	PRSS36	1.76292	0.012223	0.033511	protease_ serine_ 36
1533	AKR7A2	1.7624	1.23e-18	2.17e-17	aldo-keto reductase family 7_ member A2
1534	PIP5K1C	1.76229	2.99e-12	3.2e-11	phosphatidylinositol-4-phosphate 5-kinase_ type I_ gamma
1535	MSRB1	1.76223	4.58e-11	4.38e-10	methionine sulfoxide reductase B1
1536	PHRF1	1.76171	6.26e-19	1.13e-17	PHD and ring finger domains 1
1537	ZNF841	1.76148	6.99e-10	5.91e-09	zinc finger protein 841
1538	UBE2S	1.76075	1.85e-07	1.15e-06	ubiquitin-conjugating enzyme E2S
1539	NTMT1	1.76047	1.91e-14	2.48e-13	N-terminal Xaa-Pro-Lys N-methyltransferase 1
1540	FGFR4	1.7603	6.81e-05	0.000292	fibroblast growth factor receptor 4
1541	ENKD1	1.75972	1.43e-10	1.3e-09	enkurin domain containing 1
1542	CTDSP1	1.75917	6.78e-20	1.3e-18	CTD (carboxy-terminal domain_ RNA polymerase II_ polypeptide A) small phosphatase 1
1543	ELMSAN1	1.75903	1.13e-17	1.87e-16	ELM2 and Myb/SANT-like domain containing 1
1544	LMF2	1.75901	7.75e-14	9.53e-13	lipase maturation factor 2
1545	PAQR6	1.75877	0.000272	0.001042	progestin and adipoQ receptor family member VI
1546	SH3PXD2B	1.75857	1.53e-13	1.84e-12	SH3 and PX domains 2B
1547	SLC27A1	1.75849	3.82e-12	4.05e-11	solute carrier family 27 (fatty acid transporter)_ member 1
1548	GLTPD1	1.75781	2.78e-14	3.56e-13	ceramide-1-phosphate transfer protein
1549	POLD1	1.75743	3.56e-06	1.87e-05	polymerase (DNA directed)_ delta 1_ catalytic subunit
1550	PRRG2	1.75735	1.81e-10	1.63e-09	proline rich Gla (G-carboxyglutamic acid) 2
1551	STX5	1.75697	1.5e-18	2.64e-17	syntaxin 5
1552	AP2A1	1.75691	3.14e-19	5.8e-18	adaptor-related protein complex 2_ alpha 1 subunit
1553	UCK2	1.75666	1.16e-13	1.42e-12	uridine-cytidine kinase 2
1554	XBP1	1.75657	1.48e-16	2.24e-15	X-box binding protein 1
1555	LDHD	1.75656	7.91e-11	7.37e-10	lactate dehydrogenase D
1556	FXYD3	1.75642	0.002214	0.007169	FXYD domain containing ion transport regulator 3
1557	PIM3	1.75631	1.03e-18	1.83e-17	Pim-3 proto-oncogene_ serine/threonine kinase
1558	ABHD11	1.75624	6.92e-12	7.13e-11	abhydrolase domain containing 11
1559	ZNF587B	1.75599	4.62e-12	4.87e-11	zinc finger protein 587B
1560	SMIM1	1.75581	1.58e-05	7.51e-05	small integral membrane protein 1 (Vel blood group)
1561	ELOVL1	1.75469	2.56e-14	3.29e-13	ELOVL fatty acid elongase 1
1562	MAPK6	1.75429	1.49e-23	3.54e-22	mitogen-activated protein kinase 6
1563	RHOT2	1.75408	2.66e-14	3.4e-13	ras homolog family member T2
1564	CACTIN	1.75361	2.17e-12	2.35e-11	cactin_ spliceosome C complex subunit
1565	FARSA	1.75349	6.22e-14	7.75e-13	phenylalanyl-tRNA synthetase_ alpha subunit
1566	DCAF4	1.75346	2.81e-09	2.23e-08	DDB1 and CUL4 associated factor 4
1567	IPPK	1.75301	9.58e-16	1.38e-14	inositol 1_3_4_5_6-pentakisphosphate 2-kinase
1568	SLC25A13	1.75269	2.05e-17	3.35e-16	solute carrier family 25 (aspartate/glutamate carrier)_ member 13
1569	MIF	1.75174	5.74e-13	6.55e-12	macrophage migration inhibitory factor (glycosylation-inhibiting factor)
1570	MEX3D	1.75142	1.99e-10	1.78e-09	mex-3 RNA binding family member D
1571	DMWD	1.75103	8.46e-09	6.26e-08	dystrophia myotonica_ WD repeat containing
1572	CAPN2	1.7508	4.48e-15	6.12e-14	calpain 2_ (m/II) large subunit
1573	TIGD5	1.7503	1.03e-10	9.46e-10	tigger transposable element derived 5
1574	LAMA5	1.74981	2.82e-07	1.73e-06	laminin_ alpha 5
1575	SIM2	1.74934	2.09e-11	2.07e-10	single-minded family bHLH transcription factor 2
1576	GOLGB1	1.74792	1.58e-17	2.6e-16	golgin B1
1577	TCIRG1	1.74781	6.08e-13	6.93e-12	T-cell_ immune regulator 1_ ATPase_ H+ transporting_ lysosomal V0 subunit A3
1578	KCNK1	1.74739	0.000216	0.000845	potassium channel_ two pore domain subfamily K_ member 1
1579	PHLDB3	1.7473	3.94e-07	2.36e-06	pleckstrin homology-like domain_ family B_ member 3
1580	TADA3	1.74701	3.81e-14	4.82e-13	transcriptional adaptor 3
1581	ICOSLG	1.74678	5.5e-05	0.000239	inducible T-cell co-stimulator ligand
1582	SRPR	1.74645	1.16e-16	1.78e-15	signal recognition particle receptor (docking protein)
1583	RAB11FIP1	1.74608	3.47e-13	4.05e-12	RAB11 family interacting protein 1 (class I)
1584	POP7	1.74553	1.58e-13	1.9e-12	POP7 homolog_ ribonuclease P/MRP subunit
1585	MAF1	1.74499	2.59e-13	3.05e-12	MAF1 homolog_ negative regulator of RNA polymerase III
1586	WIBG	1.74425	2.4e-19	4.47e-18	within bgcn homolog (Drosophila)
1587	CNTNAP2	1.74419	0.005791	0.017087	contactin associated protein-like 2
1588	NAPA	1.74386	4.69e-12	4.94e-11	N-ethylmaleimide-sensitive factor attachment protein_ alpha
1589	ZNF414	1.74375	3.14e-07	1.91e-06	zinc finger protein 414
1590	ZFP36	1.74352	1.33e-06	7.47e-06	ZFP36 ring finger protein
1591	GALNT7	1.74346	1.18e-12	1.31e-11	polypeptide N-acetylgalactosaminyltransferase 7
1592	MSX1	1.74336	4.34e-08	2.93e-07	msh homeobox 1
1593	CYP2E1	1.74329	0.000192	0.000759	cytochrome P450_ family 2_ subfamily E_ polypeptide 1
1594	PRKRIP1	1.74297	0.007458	0.021456	PRKR interacting protein 1 (IL11 inducible)
1595	UBE2M	1.74297	5.79e-15	7.85e-14	ubiquitin-conjugating enzyme E2M
1596	FAM110A	1.74198	7.27e-11	6.82e-10	family with sequence similarity 110_ member A
1597	MOB3A	1.74097	8.29e-09	6.15e-08	MOB kinase activator 3A
1598	FAM109A	1.74054	1.9e-12	2.06e-11	family with sequence similarity 109_ member A
1599	RANBP3L	1.74054	2.38e-05	0.00011	RAN binding protein 3-like
1600	IL6R	1.73983	1.08e-09	8.97e-09	interleukin 6 receptor
1601	CLPTM1L	1.73908	3.42e-22	7.53e-21	CLPTM1-like
1602	MIR4664	1.73885	0.001986	0.006487	microRNA 4664
1603	PLEC	1.73871	6.67e-14	8.26e-13	plectin
1604	CHFR	1.73768	3.2e-15	4.43e-14	checkpoint with forkhead and ring finger domains_ E3 ubiquitin protein ligase
1605	IRF2BP1	1.73736	8.54e-12	8.74e-11	interferon regulatory factor 2 binding protein 1
1606	ZNF552	1.73646	3.13e-17	5.03e-16	zinc finger protein 552
1607	MAMDC4	1.73631	5.63e-05	0.000245	MAM domain containing 4
1608	BLVRB	1.73571	4.7e-13	5.42e-12	biliverdin reductase B
1609	CDKN2B	1.73527	8.32e-05	0.000351	cyclin-dependent kinase inhibitor 2B (p15_ inhibits CDK4)
1610	TTC4	1.73519	0.003242	0.010141	tetratricopeptide repeat domain 4
1611	SLC25A10	1.73489	3.62e-13	4.2e-12	solute carrier family 25 (mitochondrial carrier; dicarboxylate transporter)_ member 10
1612	ATAD3A	1.7348	2.02e-11	2.01e-10	ATPase family_ AAA domain containing 3A
1613	ANKRD27	1.7347	3.13e-17	5.03e-16	ankyrin repeat domain 27 (VPS9 domain)
1614	HMHA1	1.73469	1.64e-13	1.96e-12	histocompatibility (minor) HA-1
1615	FBXO46	1.73468	1.16e-10	1.06e-09	F-box protein 46
1616	PPP1R16A	1.73461	1.55e-13	1.86e-12	protein phosphatase 1_ regulatory subunit 16A
1617	ERF	1.73456	7.92e-11	7.37e-10	Ets2 repressor factor
1618	SPATS2L	1.73428	1.06e-11	1.07e-10	spermatogenesis associated_ serine-rich 2-like
1619	NACC1	1.73426	6.5e-18	1.09e-16	nucleus accumbens associated 1_ BEN and BTB (POZ) domain containing
1620	NSDHL	1.73363	2.08e-15	2.91e-14	NAD(P) dependent steroid dehydrogenase-like
1621	SSH3	1.73318	1.66e-08	1.19e-07	slingshot protein phosphatase 3
1622	CRY1	1.73304	1.24e-13	1.51e-12	cryptochrome circadian clock 1
1623	REEP4	1.73268	1.72e-06	9.49e-06	receptor accessory protein 4
1624	MAOA	1.73266	1.42e-14	1.87e-13	monoamine oxidase A
1625	CNPPD1	1.73124	9.34e-15	1.25e-13	cyclin Pas1/PHO80 domain containing 1
1626	MIER2	1.73054	7.35e-11	6.89e-10	mesoderm induction early response 1_ family member 2
1627	BCAR1	1.73014	9.19e-15	1.23e-13	breast cancer anti-estrogen resistance 1
1628	CCND3	1.73007	8.98e-13	1.01e-11	cyclin D3
1629	CDR2	1.72937	9.5e-10	7.91e-09	cerebellar degeneration-related protein 2_ 62kDa
1630	OGDH	1.72937	1.3e-22	2.95e-21	oxoglutarate (alpha-ketoglutarate) dehydrogenase (lipoamide)
1631	THOP1	1.72856	1.44e-14	1.89e-13	thimet oligopeptidase 1
1632	LINC00116	1.72805	3.96e-11	3.82e-10	long intergenic non-protein coding RNA 116
1633	LOC101929715	1.72777	0.000405	0.001505	uncharacterized LOC101929715
1634	PTRH1	1.72672	1.16e-07	7.43e-07	peptidyl-tRNA hydrolase 1 homolog
1635	C21orf2	1.72579	1.94e-09	1.56e-08	chromosome 21 open reading frame 2
1636	KCNH2	1.72572	1.38e-05	6.62e-05	potassium channel_ voltage gated eag related subfamily H_ member 2
1637	DOLK	1.72565	1.04e-15	1.49e-14	dolichol kinase
1638	SEC23B	1.72529	2.81e-18	4.87e-17	Sec23 homolog B_ COPII coat complex component
1639	TSTA3	1.72524	2.03e-14	2.62e-13	tissue specific transplantation antigen P35B
1640	TSC22D4	1.72506	5.42e-12	5.66e-11	TSC22 domain family_ member 4
1641	RAB29	1.72492	7.66e-20	1.46e-18	RAB29_ member RAS oncogene family
1642	DAP	1.72431	8.65e-18	1.45e-16	death-associated protein
1643	WDR34	1.72354	6.48e-07	3.79e-06	WD repeat domain 34
1644	MGLL	1.72278	9.44e-08	6.13e-07	monoglyceride lipase
1645	GOLPH3	1.72244	5.4e-23	1.25e-21	golgi phosphoprotein 3 (coat-protein)
1646	OPLAH	1.72228	1.96e-09	1.58e-08	5-oxoprolinase (ATP-hydrolysing)
1647	JUNB	1.72121	1.75e-11	1.75e-10	jun B proto-oncogene
1648	ZNF532	1.72109	9.19e-14	1.12e-12	zinc finger protein 532
1649	FZD1	1.72071	1.75e-09	1.42e-08	frizzled class receptor 1
1650	FBXW9	1.72056	7.34e-08	4.84e-07	F-box and WD repeat domain containing 9
1651	ATG4D	1.72053	1.1e-15	1.57e-14	autophagy related 4D_ cysteine peptidase
1652	IRF7	1.71987	2.14e-08	1.51e-07	interferon regulatory factor 7
1653	AP5Z1	1.7197	1.19e-07	7.61e-07	adaptor-related protein complex 5_ zeta 1 subunit
1654	MVB12A	1.71954	1.18e-08	8.59e-08	multivesicular body subunit 12A
1655	ZNF837	1.71922	7.06e-05	0.000302	zinc finger protein 837
1656	C9orf163	1.7187	0.008746	0.024812	chromosome 9 open reading frame 163
1657	C6orf226	1.71858	7.57e-07	4.4e-06	chromosome 6 open reading frame 226
1658	SRP68	1.71828	1.38e-13	1.66e-12	signal recognition particle 68kDa
1659	RASSF3	1.7182	1.13e-18	2e-17	Ras association (RalGDS/AF-6) domain family member 3
1660	FUT4	1.71807	0.004006	0.012261	fucosyltransferase 4 (alpha (1_3) fucosyltransferase_ myeloid-specific)
1661	MYO9B	1.71806	3.57e-19	6.58e-18	myosin IXB
1662	THRAP3	1.71731	3.79e-20	7.39e-19	thyroid hormone receptor associated protein 3
1663	ZNF706	1.71616	1.08e-10	9.92e-10	zinc finger protein 706
1664	LAD1	1.71574	8.8e-14	1.08e-12	ladinin 1
1665	TMEM104	1.71537	6.02e-11	5.68e-10	transmembrane protein 104
1666	MARCH2	1.71502	2.83e-11	2.77e-10	NA
1667	SAP30	1.71472	9.64e-05	0.000402	Sin3A-associated protein_ 30kDa
1668	ID1	1.71309	9.09e-09	6.69e-08	inhibitor of DNA binding 1_ dominant negative helix-loop-helix protein
1669	TRIM27	1.71278	2.44e-18	4.24e-17	tripartite motif containing 27
1670	DVL1	1.71152	9.42e-19	1.68e-17	dishevelled segment polarity protein 1
1671	KMT2D	1.71092	5.37e-07	3.17e-06	lysine (K)-specific methyltransferase 2D
1672	PTPN1	1.7108	1.32e-18	2.33e-17	protein tyrosine phosphatase_ non-receptor type 1
1673	BRD4	1.71061	2.71e-10	2.38e-09	bromodomain containing 4
1674	WDR81	1.70979	1.55e-14	2.03e-13	WD repeat domain 81
1675	POM121C	1.70965	6.32e-08	4.2e-07	POM121 transmembrane nucleoporin C
1676	PTRH2	1.70912	4.09e-12	4.33e-11	peptidyl-tRNA hydrolase 2
1677	WIZ	1.70896	2.67e-15	3.71e-14	widely interspaced zinc finger motifs
1678	CHST11	1.70839	0.005257	0.015669	carbohydrate (chondroitin 4) sulfotransferase 11
1679	PCSK7	1.70752	1.49e-12	1.64e-11	proprotein convertase subtilisin/kexin type 7
1680	RHOBTB3	1.70749	1.54e-11	1.54e-10	Rho-related BTB domain containing 3
1681	TXNDC16	1.70695	4.38e-16	6.43e-15	thioredoxin domain containing 16
1682	MRPS12	1.70658	7.87e-11	7.34e-10	mitochondrial ribosomal protein S12
1683	CAMK2N2	1.70657	0.000838	0.002923	calcium/calmodulin-dependent protein kinase II inhibitor 2
1684	MAFB	1.70655	5.44e-11	5.17e-10	v-maf avian musculoaponeurotic fibrosarcoma oncogene homolog B
1685	TMUB1	1.70614	3.14e-09	2.47e-08	transmembrane and ubiquitin-like domain containing 1
1686	ADCY6	1.70583	5.66e-09	4.27e-08	adenylate cyclase 6
1687	PRKAR2A	1.70571	2.33e-16	3.49e-15	protein kinase_ cAMP-dependent_ regulatory_ type II_ alpha
1688	DNAJC1	1.70525	1.91e-16	2.89e-15	DnaJ (Hsp40) homolog_ subfamily C_ member 1
1689	C16orf58	1.70355	7.48e-17	1.16e-15	chromosome 16 open reading frame 58
1690	NUP98	1.70347	2.55e-23	6e-22	nucleoporin 98kDa
1691	PPDPF	1.70347	5.18e-13	5.95e-12	pancreatic progenitor cell differentiation and proliferation factor
1692	PDXDC1	1.70297	6.25e-22	1.35e-20	pyridoxal-dependent decarboxylase domain containing 1
1693	RIPK4	1.70174	2.05e-12	2.23e-11	receptor-interacting serine-threonine kinase 4
1694	RAB1B	1.70161	1.14e-17	1.9e-16	RAB1B_ member RAS oncogene family
1695	SLC39A1	1.70157	2.39e-17	3.88e-16	solute carrier family 39 (zinc transporter)_ member 1
1696	ANKRD29	1.70065	3.46e-10	3.01e-09	ankyrin repeat domain 29
1697	RBM14	1.69976	4.39e-11	4.22e-10	RNA binding motif protein 14
1698	KATNB1	1.69943	2.92e-10	2.57e-09	katanin p80 (WD repeat containing) subunit B 1
1699	KCNG3	1.69903	0.0016	0.0053	potassium channel_ voltage gated modifier subfamily G_ member 3
1700	FAM195A	1.69882	2.14e-13	2.54e-12	family with sequence similarity 195_ member A
1701	B4GALT7	1.69845	3.12e-12	3.34e-11	xylosylprotein beta 1_4-galactosyltransferase_ polypeptide 7
1702	ELOF1	1.69794	5.58e-14	6.97e-13	ELF1 homolog_ elongation factor 1
1703	AMDHD2	1.69767	6.27e-08	4.18e-07	amidohydrolase domain containing 2
1704	MON1A	1.69758	4.49e-07	2.68e-06	MON1 secretory trafficking family member A
1705	SMIM13	1.69586	2.06e-10	1.84e-09	small integral membrane protein 13
1706	HCFC1	1.69569	2.52e-16	3.77e-15	host cell factor C1
1707	SLC9A3R1	1.6953	7.31e-14	9.03e-13	solute carrier family 9_ subfamily A (NHE3_ cation proton antiporter 3)_ member 3 regulator 1
1708	KLHDC8B	1.69519	9.27e-13	1.04e-11	kelch domain containing 8B
1709	LRRC26	1.69336	4.88e-09	3.72e-08	leucine rich repeat containing 26
1710	NDUFS8	1.69304	2.49e-12	2.68e-11	NADH dehydrogenase (ubiquinone) Fe-S protein 8_ 23kDa (NADH-coenzyme Q reductase)
1711	HSPBP1	1.69284	2.21e-10	1.96e-09	HSPA (heat shock 70kDa) binding protein_ cytoplasmic cochaperone 1
1712	TSR3	1.69242	9.61e-13	1.07e-11	TSR3_ 20S rRNA accumulation_ homolog (S. cerevisiae)
1713	TNKS1BP1	1.69233	4.71e-18	8.04e-17	tankyrase 1 binding protein 1_ 182kDa
1714	TEX264	1.6922	1.13e-13	1.38e-12	testis expressed 264
1715	PFKL	1.6917	7.15e-18	1.2e-16	phosphofructokinase_ liver
1716	BTG1	1.69101	3.45e-15	4.77e-14	B-cell translocation gene 1_ anti-proliferative
1717	RPUSD1	1.69042	3.58e-09	2.8e-08	RNA pseudouridylate synthase domain containing 1
1718	SCAMP4	1.68987	6.95e-18	1.17e-16	secretory carrier membrane protein 4
1719	ZNF341	1.68944	4.28e-05	0.00019	zinc finger protein 341
1720	YRDC	1.68901	1.76e-09	1.42e-08	yrdC N(6)-threonylcarbamoyltransferase domain containing
1721	PKDCC	1.68821	0.000725	0.00256	protein kinase domain containing_ cytoplasmic
1722	LMNB2	1.68745	8.42e-10	7.05e-09	lamin B2
1723	POR	1.68724	1.44e-15	2.03e-14	P450 (cytochrome) oxidoreductase
1724	KMT2B	1.68652	5.28e-06	2.71e-05	lysine (K)-specific methyltransferase 2B
1725	CAMK1	1.68591	5.88e-14	7.33e-13	calcium/calmodulin-dependent protein kinase I
1726	PDIA6	1.68588	6.04e-12	6.26e-11	protein disulfide isomerase family A_ member 6
1727	SPTBN4	1.68499	4.1e-05	0.000182	spectrin_ beta_ non-erythrocytic 4
1728	ZFAND3	1.68499	2.55e-10	2.25e-09	zinc finger_ AN1-type domain 3
1729	MAP2K2	1.68441	1.97e-16	2.97e-15	mitogen-activated protein kinase kinase 2
1730	MMAA	1.68356	5.31e-09	4.02e-08	methylmalonic aciduria (cobalamin deficiency) cblA type
1731	SLC25A1	1.68323	1.69e-17	2.78e-16	solute carrier family 25 (mitochondrial carrier; citrate transporter)_ member 1
1732	SOD3	1.68288	0.000103	0.000429	superoxide dismutase 3_ extracellular
1733	LINC00235	1.68261	0.000824	0.002875	long intergenic non-protein coding RNA 235
1734	FBXL14	1.6826	3.21e-06	1.69e-05	F-box and leucine-rich repeat protein 14
1735	MCAT	1.68218	5.4e-12	5.64e-11	malonyl CoA:ACP acyltransferase (mitochondrial)
1736	CCDC74B	1.68178	1.58e-06	8.73e-06	coiled-coil domain containing 74B
1737	DRAP1	1.68162	4.23e-15	5.79e-14	DR1-associated protein 1 (negative cofactor 2 alpha)
1738	TMEM55B	1.68144	2.57e-13	3.02e-12	transmembrane protein 55B
1739	ZFPL1	1.68139	5.24e-12	5.49e-11	zinc finger protein-like 1
1740	TBL1X	1.68138	6.4e-14	7.94e-13	transducin (beta)-like 1X-linked
1741	PDP2	1.68133	1.3e-13	1.58e-12	pyruvate dehyrogenase phosphatase catalytic subunit 2
1742	LRCH4	1.68125	1.94e-08	1.37e-07	leucine-rich repeats and calponin homology (CH) domain containing 4
1743	TNFSF4	1.68107	0.000375	0.001401	tumor necrosis factor (ligand) superfamily_ member 4
1744	DECR2	1.68058	1.58e-12	1.74e-11	2_4-dienoyl CoA reductase 2_ peroxisomal
1745	RHBDD2	1.6805	1.74e-15	2.44e-14	rhomboid domain containing 2
1746	TUT1	1.68047	2.09e-12	2.27e-11	terminal uridylyl transferase 1_ U6 snRNA-specific
1747	DDX49	1.68017	1.78e-13	2.13e-12	DEAD (Asp-Glu-Ala-Asp) box polypeptide 49
1748	ANKRD11	1.67991	9.24e-20	1.76e-18	ankyrin repeat domain 11
1749	IRAK1	1.67872	2.64e-17	4.26e-16	interleukin-1 receptor-associated kinase 1
1750	DEDD2	1.67848	1.85e-08	1.32e-07	death effector domain containing 2
1751	NAPRT1	1.67742	2.22e-15	3.1e-14	nicotinate phosphoribosyltransferase
1752	LINC00115	1.67705	0.012071	0.033146	long intergenic non-protein coding RNA 115
1753	ZNF213	1.67705	1.04e-07	6.72e-07	zinc finger protein 213
1754	SRCAP	1.67628	2.07e-11	2.05e-10	Snf2-related CREBBP activator protein
1755	SACS	1.67597	2.55e-10	2.26e-09	sacsin molecular chaperone
1756	DRG2	1.6758	2.17e-15	3.03e-14	developmentally regulated GTP binding protein 2
1757	C19orf24	1.67579	1e-09	8.31e-09	chromosome 19 open reading frame 24
1758	RPS6KA4	1.67561	2.75e-10	2.42e-09	ribosomal protein S6 kinase_ 90kDa_ polypeptide 4
1759	RPS6KA2	1.67551	5.03e-17	7.95e-16	ribosomal protein S6 kinase_ 90kDa_ polypeptide 2
1760	BCL7C	1.67494	2.02e-11	2.01e-10	B-cell CLL/lymphoma 7C
1761	BRMS1	1.67471	1.7e-11	1.69e-10	breast cancer metastasis suppressor 1
1762	DHX37	1.67463	7.15e-10	6.04e-09	DEAH (Asp-Glu-Ala-His) box polypeptide 37
1763	DEXI	1.67444	1.26e-12	1.39e-11	Dexi homolog (mouse)
1764	CBX4	1.67414	8.18e-15	1.1e-13	chromobox homolog 4
1765	ELFN1	1.67351	0.012533	0.03424	extracellular leucine-rich repeat and fibronectin type III domain containing 1
1766	HRAS	1.67347	1.74e-15	2.44e-14	Harvey rat sarcoma viral oncogene homolog
1767	INF2	1.67317	1.07e-06	6.07e-06	inverted formin_ FH2 and WH2 domain containing
1768	TMED3	1.67262	3.23e-16	4.79e-15	transmembrane p24 trafficking protein 3
1769	SERTAD3	1.67251	3.34e-12	3.56e-11	SERTA domain containing 3
1770	ETS2	1.67195	3.89e-06	2.04e-05	v-ets avian erythroblastosis virus E26 oncogene homolog 2
1771	SIAH2	1.67185	6.48e-11	6.1e-10	siah E3 ubiquitin protein ligase 2
1772	UBXN6	1.6713	1.88e-16	2.84e-15	UBX domain protein 6
1773	WBP1	1.67127	0.000191	0.000756	WW domain binding protein 1
1774	PIAS4	1.67122	3.4e-08	2.33e-07	protein inhibitor of activated STAT_ 4
1775	C9orf72	1.66978	1.07e-13	1.3e-12	chromosome 9 open reading frame 72
1776	NUDT16P1	1.66973	3.42e-12	3.65e-11	nudix (nucleoside diphosphate linked moiety X)-type motif 16 pseudogene 1
1777	ABCA7	1.66951	2.84e-08	1.97e-07	ATP-binding cassette_ sub-family A (ABC1)_ member 7
1778	AAMP	1.66926	5.67e-17	8.88e-16	angio-associated_ migratory cell protein
1779	TMEM191A	1.6691	0.000923	0.003192	transmembrane protein 191A (pseudogene)
1780	LINC00960	1.66863	5.75e-11	5.44e-10	long intergenic non-protein coding RNA 960
1781	TP53INP2	1.66843	1.14e-06	6.44e-06	tumor protein p53 inducible nuclear protein 2
1782	SBF1	1.66823	4.84e-16	7.07e-15	SET binding factor 1
1783	CD151	1.66822	9.31e-18	1.55e-16	CD151 molecule (Raph blood group)
1784	OPHN1	1.66816	3.41e-07	2.06e-06	oligophrenin 1
1785	D2HGDH	1.66802	4.31e-10	3.72e-09	D-2-hydroxyglutarate dehydrogenase
1786	RDH13	1.66765	1.31e-07	8.35e-07	retinol dehydrogenase 13 (all-trans/9-cis)
1787	SDF4	1.66765	1.51e-15	2.12e-14	stromal cell derived factor 4
1788	MEF2D	1.66764	3.27e-07	1.98e-06	myocyte enhancer factor 2D
1789	KLHL26	1.66744	1.6e-07	1.01e-06	kelch-like family member 26
1790	LTBP4	1.66698	4.78e-06	2.47e-05	latent transforming growth factor beta binding protein 4
1791	SRC	1.66663	1.09e-13	1.33e-12	SRC proto-oncogene_ non-receptor tyrosine kinase
1792	MORN1	1.66643	0.000199	0.000784	MORN repeat containing 1
1793	EMC9	1.6661	1.19e-10	1.09e-09	ER membrane protein complex subunit 9
1794	GRK6	1.66609	1.65e-10	1.49e-09	G protein-coupled receptor kinase 6
1795	CNP	1.66591	7.87e-17	1.22e-15	2'_3'-cyclic nucleotide 3' phosphodiesterase
1796	ATP6V0E2	1.66433	2.55e-15	3.55e-14	ATPase_ H+ transporting V0 subunit e2
1797	SERTAD1	1.66412	2.2e-07	1.36e-06	SERTA domain containing 1
1798	PAXBP1-AS1	1.66402	0.000964	0.003322	PAXBP1 antisense RNA 1
1799	SIPA1	1.66382	7.38e-08	4.87e-07	signal-induced proliferation-associated 1
1800	TMEM134	1.66242	3.45e-10	3.01e-09	transmembrane protein 134
1801	MFSD7	1.66178	0.001432	0.004788	major facilitator superfamily domain containing 7
1802	MRPS34	1.66162	8.02e-13	9.05e-12	mitochondrial ribosomal protein S34
1803	MMP15	1.6611	6.24e-14	7.76e-13	matrix metallopeptidase 15 (membrane-inserted)
1804	ARF1	1.66022	5.3e-18	8.99e-17	ADP-ribosylation factor 1
1805	CLN8	1.66008	2.88e-16	4.28e-15	ceroid-lipofuscinosis_ neuronal 8
1806	DNAJB5	1.66002	6.94e-09	5.19e-08	DnaJ (Hsp40) homolog_ subfamily B_ member 5
1807	NDUFA4L2	1.65997	0.009285	0.026193	NADH dehydrogenase (ubiquinone) 1 alpha subcomplex_ 4-like 2
1808	SECTM1	1.65991	5.34e-07	3.15e-06	secreted and transmembrane 1
1809	RTN4RL2	1.65986	0.000646	0.002307	reticulon 4 receptor-like 2
1810	BRAT1	1.65982	1.49e-13	1.79e-12	BRCA1-associated ATM activator 1
1811	PKD1	1.65834	3.19e-10	2.79e-09	polycystic kidney disease 1 (autosomal dominant)
1812	PIEZO1	1.65824	8.14e-12	8.34e-11	piezo-type mechanosensitive ion channel component 1
1813	ZNF628	1.65794	1.54e-05	7.32e-05	zinc finger protein 628
1814	NKPD1	1.65785	0.000157	0.000632	NTPase_ KAP family P-loop domain containing 1
1815	KIAA1875	1.65761	0.005557	0.01646	KIAA1875
1816	FOXO3	1.6576	5.23e-17	8.23e-16	forkhead box O3
1817	LMAN2	1.65708	1.3e-14	1.71e-13	lectin_ mannose-binding 2
1818	SLC22A23	1.65556	8.59e-10	7.18e-09	solute carrier family 22_ member 23
1819	EFS	1.65553	6.89e-10	5.83e-09	embryonal Fyn-associated substrate
1820	ZC3HAV1L	1.6555	6.57e-06	3.31e-05	zinc finger CCCH-type_ antiviral 1-like
1821	ISCA1	1.65545	3.69e-16	5.44e-15	iron-sulfur cluster assembly 1
1822	TAF6L	1.6551	1.04e-11	1.06e-10	TAF6-like RNA polymerase II_ p300/CBP-associated factor (PCAF)-associated factor_ 65kDa
1823	KCTD1	1.6543	1.82e-10	1.63e-09	potassium channel tetramerization domain containing 1
1824	FAM65A	1.65426	2.54e-07	1.56e-06	family with sequence similarity 65_ member A
1825	C1orf210	1.65424	4.31e-10	3.72e-09	chromosome 1 open reading frame 210
1826	ELP5	1.65419	1.28e-16	1.96e-15	elongator acetyltransferase complex subunit 5
1827	PPP1R37	1.6533	4.7e-13	5.42e-12	protein phosphatase 1_ regulatory subunit 37
1828	NDUFB7	1.65312	8.03e-10	6.73e-09	NADH dehydrogenase (ubiquinone) 1 beta subcomplex_ 7_ 18kDa
1829	OCRL	1.65312	8.51e-13	9.58e-12	oculocerebrorenal syndrome of Lowe
1830	MAFG-AS1	1.65298	4.81e-05	0.000211	MAFG antisense RNA 1 (head to head)
1831	SLC39A3	1.65129	1.49e-10	1.35e-09	solute carrier family 39 (zinc transporter)_ member 3
1832	MTA2	1.65074	9.74e-17	1.51e-15	metastasis associated 1 family_ member 2
1833	PGBD5	1.65072	0.010051	0.028099	piggyBac transposable element derived 5
1834	TMEM259	1.65035	9.15e-15	1.23e-13	transmembrane protein 259
1835	MCFD2	1.64979	1.1e-15	1.57e-14	multiple coagulation factor deficiency 2
1836	PLEKHH3	1.64956	7.19e-13	8.14e-12	pleckstrin homology domain containing_ family H (with MyTH4 domain) member 3
1837	OAZ3	1.6491	8.31e-08	5.44e-07	ornithine decarboxylase antizyme 3
1838	DDX54	1.6489	3.81e-11	3.69e-10	DEAD (Asp-Glu-Ala-Asp) box polypeptide 54
1839	SPNS1	1.64741	7.1e-11	6.66e-10	spinster homolog 1 (Drosophila)
1840	TM2D2	1.64732	2.15e-17	3.5e-16	TM2 domain containing 2
1841	USP35	1.64696	4.71e-08	3.17e-07	ubiquitin specific peptidase 35
1842	ZNF784	1.64675	2.1e-07	1.3e-06	zinc finger protein 784
1843	ANKRD54	1.64667	8.21e-11	7.64e-10	ankyrin repeat domain 54
1844	PPM1A	1.64585	9.66e-15	1.29e-13	protein phosphatase_ Mg2+/Mn2+ dependent_ 1A
1845	C19orf54	1.64581	0.003267	0.010214	chromosome 19 open reading frame 54
1846	CAPN10	1.64499	2.08e-08	1.47e-07	calpain 10
1847	TGFBR3	1.64405	8.56e-09	6.33e-08	transforming growth factor_ beta receptor III
1848	PSENEN	1.64368	1.26e-09	1.03e-08	presenilin enhancer gamma secretase subunit
1849	GUCD1	1.64367	4.08e-13	4.72e-12	guanylyl cyclase domain containing 1
1850	SWI5	1.64302	3.2e-12	3.42e-11	SWI5 homologous recombination repair protein
1851	WDR24	1.64277	1.78e-09	1.44e-08	WD repeat domain 24
1852	TIMM17B	1.64242	4.19e-09	3.24e-08	translocase of inner mitochondrial membrane 17 homolog B (yeast)
1853	NUP210	1.64203	1.84e-18	3.22e-17	nucleoporin 210kDa
1854	MYBBP1A	1.64165	8.02e-12	8.22e-11	MYB binding protein (P160) 1a
1855	TULP3	1.64044	2.42e-10	2.14e-09	tubby like protein 3
1856	SLC37A4	1.64029	3.04e-15	4.21e-14	solute carrier family 37 (glucose-6-phosphate transporter)_ member 4
1857	TREX1	1.63979	1.6e-12	1.75e-11	three prime repair exonuclease 1
1858	PWP2	1.63867	4.11e-13	4.76e-12	PWP2 periodic tryptophan protein homolog (yeast)
1859	MTMR2	1.63862	9.77e-15	1.3e-13	myotubularin related protein 2
1860	RAB3D	1.63852	6.87e-18	1.15e-16	RAB3D_ member RAS oncogene family
1861	CALR	1.63832	8.63e-11	8e-10	calreticulin
1862	MYBL1	1.63802	0.010886	0.030171	v-myb avian myeloblastosis viral oncogene homolog-like 1
1863	RAI1	1.63797	1.24e-13	1.5e-12	retinoic acid induced 1
1864	OSTC	1.63778	1.45e-13	1.75e-12	oligosaccharyltransferase complex subunit (non-catalytic)
1865	PANX2	1.63764	6.31e-06	3.19e-05	pannexin 2
1866	ZMYND19	1.63722	2.12e-10	1.89e-09	zinc finger_ MYND-type containing 19
1867	TSPYL2	1.63718	1.21e-09	9.98e-09	TSPY-like 2
1868	NTHL1	1.63717	8.12e-07	4.69e-06	nth-like DNA glycosylase 1
1869	NAB2	1.637	2.57e-06	1.38e-05	NGFI-A binding protein 2 (EGR1 binding protein 2)
1870	LARGE	1.63692	9.44e-06	4.63e-05	like-glycosyltransferase
1871	COL4A5	1.63664	7.05e-11	6.62e-10	collagen_ type IV_ alpha 5
1872	CSNK1G2	1.63661	6.32e-17	9.87e-16	casein kinase 1_ gamma 2
1873	XPNPEP1	1.63661	5.34e-19	9.72e-18	X-prolyl aminopeptidase (aminopeptidase P) 1_ soluble
1874	STXBP2	1.63657	9.75e-12	9.94e-11	syntaxin binding protein 2
1875	BAZ2A	1.63579	1.11e-07	7.17e-07	bromodomain adjacent to zinc finger domain_ 2A
1876	C19orf81	1.63579	0.005442	0.016167	chromosome 19 open reading frame 81
1877	TRIM24	1.63571	1.91e-11	1.9e-10	tripartite motif containing 24
1878	TMEM115	1.63548	1.86e-10	1.67e-09	transmembrane protein 115
1879	XKR8	1.63501	7.64e-07	4.43e-06	XK_ Kell blood group complex subunit-related family_ member 8
1880	PLEKHM3	1.63478	6.96e-10	5.88e-09	pleckstrin homology domain containing_ family M_ member 3
1881	AXIN1	1.63467	1.41e-11	1.42e-10	axin 1
1882	LOC389765	1.63463	0.00061	0.002189	kinesin family member 27 pseudogene
1883	SLC1A4	1.63443	0.000262	0.001007	solute carrier family 1 (glutamate/neutral amino acid transporter)_ member 4
1884	SLC2A4	1.63317	6.03e-06	3.07e-05	solute carrier family 2 (facilitated glucose transporter)_ member 4
1885	GAA	1.63258	6.23e-13	7.1e-12	glucosidase_ alpha; acid
1886	FSTL1	1.63236	8.53e-07	4.9e-06	follistatin-like 1
1887	SAMD4B	1.63117	1.77e-14	2.31e-13	sterile alpha motif domain containing 4B
1888	SEC22C	1.63112	3.78e-19	6.97e-18	SEC22 homolog C_ vesicle trafficking protein
1889	APBA3	1.63103	2.28e-07	1.41e-06	amyloid beta (A4) precursor protein-binding_ family A_ member 3
1890	ZNF615	1.63011	2.69e-07	1.65e-06	zinc finger protein 615
1891	SRD5A1	1.63008	4.02e-11	3.88e-10	steroid-5-alpha-reductase_ alpha polypeptide 1 (3-oxo-5 alpha-steroid delta 4-dehydrogenase alpha 1)
1892	USP5	1.62976	3.78e-16	5.56e-15	ubiquitin specific peptidase 5 (isopeptidase T)
1893	C19orf47	1.62973	6.09e-07	3.58e-06	chromosome 19 open reading frame 47
1894	DVL2	1.62958	2.77e-15	3.84e-14	dishevelled segment polarity protein 2
1895	PLK2	1.62915	3.94e-06	2.06e-05	polo-like kinase 2
1896	MED25	1.62887	1.18e-08	8.57e-08	mediator complex subunit 25
1897	IKBKG	1.62812	1.16e-06	6.55e-06	inhibitor of kappa light polypeptide gene enhancer in B-cells_ kinase gamma
1898	SMG5	1.62736	3.6e-16	5.32e-15	SMG5 nonsense mediated mRNA decay factor
1899	SDHAF1	1.62733	1.21e-08	8.79e-08	succinate dehydrogenase complex assembly factor 1
1900	DNAH5	1.6272	9.88e-08	6.4e-07	dynein_ axonemal_ heavy chain 5
1901	EHF	1.62718	6.78e-18	1.14e-16	ets homologous factor
1902	CCDC124	1.62705	1.89e-08	1.34e-07	coiled-coil domain containing 124
1903	DNAL4	1.62561	3.4e-08	2.33e-07	dynein_ axonemal_ light chain 4
1904	SF3B5	1.62484	2.72e-10	2.39e-09	splicing factor 3b_ subunit 5_ 10kDa
1905	NXPH4	1.62435	5.43e-07	3.21e-06	neurexophilin 4
1906	PGP	1.62425	9.37e-12	9.57e-11	phosphoglycolate phosphatase
1907	ZFPM1	1.62416	7.84e-07	4.54e-06	zinc finger protein_ FOG family member 1
1908	ZNF771	1.62394	3.12e-07	1.89e-06	zinc finger protein 771
1909	SGSM3	1.6238	1.08e-09	8.93e-09	small G protein signaling modulator 3
1910	PSEN2	1.62372	9.36e-15	1.25e-13	presenilin 2
1911	FASTK	1.62358	2.19e-14	2.83e-13	Fas-activated serine/threonine kinase
1912	GOT1	1.62333	1.62e-12	1.77e-11	glutamic-oxaloacetic transaminase 1_ soluble
1913	PKI55	1.62323	1.71e-05	8.04e-05	DKFZp434H1419
1914	CPLX1	1.62309	0.00014	0.000569	complexin 1
1915	TMEM141	1.62287	1.76e-11	1.75e-10	transmembrane protein 141
1916	BSN	1.62201	0.00252	0.008068	bassoon presynaptic cytomatrix protein
1917	TSPAN33	1.62188	1.61e-11	1.61e-10	tetraspanin 33
1918	KNSTRN	1.62186	1.41e-05	6.75e-05	kinetochore-localized astrin/SPAG5 binding protein
1919	JMJD4	1.62164	8.52e-11	7.91e-10	jumonji domain containing 4
1920	TP53TG1	1.62148	2.73e-10	2.4e-09	TP53 target 1 (non-protein coding)
1921	TMEM120B	1.6214	8.37e-14	1.03e-12	transmembrane protein 120B
1922	RANGAP1	1.62045	8.83e-09	6.51e-08	Ran GTPase activating protein 1
1923	SLAIN2	1.62004	2.94e-16	4.37e-15	SLAIN motif family_ member 2
1924	AK4	1.61982	2.57e-14	3.3e-13	adenylate kinase 4
1925	C9orf16	1.61973	3.28e-08	2.25e-07	chromosome 9 open reading frame 16
1926	GPR89B	1.61948	0.009072	0.025659	G protein-coupled receptor 89B
1927	ELMO2	1.61932	1.49e-12	1.64e-11	engulfment and cell motility 2
1928	NELFB	1.61891	2.91e-12	3.12e-11	negative elongation factor complex member B
1929	MAPK11	1.6189	3.13e-06	1.66e-05	mitogen-activated protein kinase 11
1930	TECPR1	1.61488	5.47e-09	4.14e-08	tectonin beta-propeller repeat containing 1
1931	SETD1B	1.61445	1.27e-05	6.13e-05	SET domain containing 1B
1932	ATP5E	1.61439	7.26e-09	5.42e-08	ATP synthase_ H+ transporting_ mitochondrial F1 complex_ epsilon subunit
1933	MED16	1.61437	5.39e-10	4.62e-09	mediator complex subunit 16
1934	CLEC7A	1.6142	5.31e-05	0.000232	C-type lectin domain family 7_ member A
1935	ERGIC2	1.61411	5.58e-15	7.59e-14	ERGIC and golgi 2
1936	FAM127B	1.61366	4.35e-08	2.94e-07	family with sequence similarity 127_ member B
1937	CARHSP1	1.6136	2.93e-13	3.44e-12	calcium regulated heat stable protein 1_ 24kDa
1938	MIEF2	1.61352	4.53e-09	3.48e-08	mitochondrial elongation factor 2
1939	PMAIP1	1.61307	0.000366	0.001372	phorbol-12-myristate-13-acetate-induced protein 1
1940	CTSD	1.6126	5.57e-13	6.37e-12	cathepsin D
1941	CXorf40A	1.61254	9.54e-08	6.18e-07	chromosome X open reading frame 40A
1942	DERL2	1.61183	7.65e-14	9.43e-13	derlin 2
1943	IMP4	1.61152	6.6e-11	6.21e-10	IMP4_ U3 small nucleolar ribonucleoprotein
1944	WWP1	1.61145	1.48e-09	1.21e-08	WW domain containing E3 ubiquitin protein ligase 1
1945	ZC3H12A	1.61124	1.03e-06	5.84e-06	zinc finger CCCH-type containing 12A
1946	ARHGEF26	1.60998	6.26e-17	9.79e-16	Rho guanine nucleotide exchange factor (GEF) 26
1947	GRTP1	1.60972	2.99e-10	2.62e-09	growth hormone regulated TBC protein 1
1948	FXR2	1.60948	2.12e-17	3.45e-16	fragile X mental retardation_ autosomal homolog 2
1949	PVR	1.60943	1.41e-10	1.28e-09	poliovirus receptor
1950	ZNF165	1.60917	0.000821	0.002867	zinc finger protein 165
1951	PML	1.6091	4.39e-06	2.28e-05	promyelocytic leukemia
1952	MTM1	1.60849	1.04e-10	9.56e-10	myotubularin 1
1953	GNB2	1.60847	1.23e-14	1.62e-13	guanine nucleotide binding protein (G protein)_ beta polypeptide 2
1954	ARCN1	1.60811	1.26e-16	1.93e-15	archain 1
1955	CYB5A	1.6079	3.28e-16	4.86e-15	cytochrome b5 type A (microsomal)
1956	AMPD2	1.60741	4.95e-12	5.19e-11	adenosine monophosphate deaminase 2
1957	ATAD3B	1.60737	8.17e-06	4.06e-05	ATPase family_ AAA domain containing 3B
1958	PXDN	1.6065	2.14e-07	1.33e-06	peroxidasin
1959	PTOV1	1.60632	4.14e-14	5.23e-13	prostate tumor overexpressed 1
1960	FAAH	1.60577	2.81e-09	2.23e-08	fatty acid amide hydrolase
1961	C16orf59	1.6057	3.32e-05	0.00015	chromosome 16 open reading frame 59
1962	RABL6	1.60544	2.7e-14	3.46e-13	RAB_ member RAS oncogene family-like 6
1963	SIX5	1.6052	3.37e-06	1.78e-05	SIX homeobox 5
1964	SPATA2	1.6051	1.97e-07	1.22e-06	spermatogenesis associated 2
1965	SAR1B	1.60461	6.12e-19	1.11e-17	secretion associated_ Ras related GTPase 1B
1966	UBQLN4	1.60438	6.97e-14	8.62e-13	ubiquilin 4
1967	PTBP1	1.6041	3.76e-11	3.64e-10	polypyrimidine tract binding protein 1
1968	ARHGEF37	1.60391	2.24e-12	2.43e-11	Rho guanine nucleotide exchange factor (GEF) 37
1969	SIL1	1.6035	1.2e-11	1.21e-10	SIL1 nucleotide exchange factor
1970	C9orf89	1.60291	1.44e-06	8.02e-06	chromosome 9 open reading frame 89
1971	DNPEP	1.6024	2.37e-13	2.81e-12	aspartyl aminopeptidase
1972	TTC7A	1.60191	0.000242	0.000935	tetratricopeptide repeat domain 7A
1973	SAC3D1	1.60183	1.06e-05	5.16e-05	SAC3 domain containing 1
1974	TMEM54	1.6015	2.26e-11	2.23e-10	transmembrane protein 54
1975	SCMH1	1.60145	1.37e-14	1.8e-13	sex comb on midleg homolog 1 (Drosophila)
1976	STT3A	1.60116	2.9e-14	3.69e-13	STT3A_ subunit of the oligosaccharyltransferase complex (catalytic)
1977	PFN1	1.60107	2.13e-13	2.52e-12	profilin 1
1978	PTPN9	1.60092	4.41e-13	5.09e-12	protein tyrosine phosphatase_ non-receptor type 9
1979	MNT	1.60083	2.21e-05	0.000103	MAX network transcriptional repressor
1980	TRPT1	1.6005	4.99e-12	5.24e-11	tRNA phosphotransferase 1
1981	GEMIN8	1.6004	2.25e-09	1.8e-08	gem (nuclear organelle) associated protein 8
1982	SPATA2L	1.60039	3.08e-08	2.12e-07	spermatogenesis associated 2-like
1983	SLC6A8	1.59966	1.06e-14	1.4e-13	solute carrier family 6 (neurotransmitter transporter)_ member 8
1984	CNOT3	1.59922	1.51e-10	1.37e-09	CCR4-NOT transcription complex_ subunit 3
1985	GALK2	1.59918	2.49e-12	2.68e-11	galactokinase 2
1986	SDHAP2	1.59911	0.000262	0.001007	succinate dehydrogenase complex_ subunit A_ flavoprotein pseudogene 2
1987	APRT	1.5991	2.77e-09	2.2e-08	adenine phosphoribosyltransferase
1988	SLC38A2	1.5991	2.65e-11	2.61e-10	solute carrier family 38_ member 2
1989	SHROOM1	1.59898	7.69e-07	4.46e-06	shroom family member 1
1990	SH3GL1	1.59893	1.69e-12	1.84e-11	SH3-domain GRB2-like 1
1991	TIMM10B	1.59835	8.69e-13	9.77e-12	translocase of inner mitochondrial membrane 10 homolog B (yeast)
1992	TMEM120A	1.5979	2.15e-08	1.51e-07	transmembrane protein 120A
1993	LIN52	1.59786	8.12e-07	4.69e-06	lin-52 DREAM MuvB core complex component
1994	ARF4	1.5978	5.72e-18	9.69e-17	ADP-ribosylation factor 4
1995	MAP2K4	1.59744	4.78e-14	5.99e-13	mitogen-activated protein kinase kinase 4
1996	CHMP1A	1.59726	1.06e-11	1.07e-10	charged multivesicular body protein 1A
1997	COMMD5	1.59707	2.35e-09	1.87e-08	COMM domain containing 5
1998	CHMP6	1.5969	2.5e-08	1.75e-07	charged multivesicular body protein 6
[truncated: 2,432 more rows]
