# Supplementary material for: MED19 alters AR occupancy and gene expression in prostate cancer cells, driving MAOA expression and growth under low androgen
Source: PLoS Genet. 2021 Jan 29;17(1):e1008540. doi: 10.1371/journal.pgen.1008540 (PMC7875385; doi:10.1371/journal.pgen.1008540)
Supplement: S4 Table — 2727 genes are upregulated and 2314 genes are downregulated. P-values, p-adjusted values, fold changes, and gene descriptions are shown for each gene. (XLSX) [file pgen.1008540.s024.xlsx]

## Sheet: DGE - MED19 LNCaP +- R1881
	Genes differentially expressed with R1881 vs vehicle treatment, in MED19 LNCaP cells - related to heatmap in Figure 5B
	Gene Name	Fold Change	p-Value	p-Adj	Gene Description
1	STEAP4	519.482	1.4e-143	2.41e-141	STEAP family member 4
2	CHRNA2	428.93	9.57e-189	3.09e-186	cholinergic receptor_ nicotinic_ alpha 2 (neuronal)
3	CCDC141	255.936	1.8e-190	6.01e-188	coiled-coil domain containing 141
4	TUBA3D	245.83	3.65e-217	1.73e-214	tubulin_ alpha 3d
5	SLC2A3	188.932	1.38e-74	9.35e-73	solute carrier family 2 (facilitated glucose transporter)_ member 3
6	ORM1	138.725	6.55e-68	3.99e-66	orosomucoid 1
7	TTN	125.288	1.24e-108	1.44e-106	titin
8	SLC38A4	120.156	2.56e-80	1.94e-78	solute carrier family 38_ member 4
9	SNAI2	82.9356	1.55e-57	7.4e-56	snail family zinc finger 2
10	TBX15	78.8823	8.38e-108	9.69e-106	T-box 15
11	HPGD	78.513	7.64e-249	5.01e-246	hydroxyprostaglandin dehydrogenase 15-(NAD)
12	ORM2	77.9059	6.49e-57	3.02e-55	orosomucoid 2
13	KLK2	72.1601	2e-52	8.39e-51	kallikrein-related peptidase 2
14	TMCC3	69.1343	4.14e-207	1.62e-204	transmembrane and coiled-coil domain family 3
15	NPPC	69.1008	2.36e-94	2.23e-92	natriuretic peptide C
16	CTNNA2	67.1172	2.38e-38	6.13e-37	catenin (cadherin-associated protein)_ alpha 2
17	PLA2G4E	64.3033	8.34e-38	2.09e-36	phospholipase A2_ group IVE
18	TMEM100	58.5822	3.28e-36	7.68e-35	transmembrane protein 100
19	SLC26A3	56.5224	5.64e-37	1.37e-35	solute carrier family 26 (anion exchanger)_ member 3
20	TRPM8	54.5633	7.44e-140	1.24e-137	transient receptor potential cation channel_ subfamily M_ member 8
21	ST6GALNAC1	53.8943	8.56e-53	3.6e-51	ST6 (alpha-N-acetyl-neuraminyl-2_3-beta-galactosyl-1_3)-N-acetylgalactosaminide alpha-2_6-sialyltransferase 1
22	KRT73	42.9903	1.02e-31	2.01e-30	keratin 73_ type II
23	MAK	42.7316	4.83e-129	6.88e-127	male germ cell-associated kinase
24	PTCRA	42.4073	3.52e-37	8.59e-36	pre T-cell antigen receptor alpha
25	DUOX1	40.0342	2.49e-48	9.13e-47	dual oxidase 1
26	CSGALNACT1	39.4469	8.14e-38	2.04e-36	chondroitin sulfate N-acetylgalactosaminyltransferase 1
27	F5	39.0933	1.18e-78	8.67e-77	coagulation factor V (proaccelerin_ labile factor)
28	DOCK8	38.9694	5.25e-35	1.16e-33	dedicator of cytokinesis 8
29	TUBA3E	37.5167	1.08e-26	1.74e-25	tubulin_ alpha 3e
30	MOGAT2	34.8045	6.83e-25	1.02e-23	monoacylglycerol O-acyltransferase 2
31	NDRG1	34.3698	0	0	N-myc downstream regulated 1
32	CACNG4	33.5625	1.56e-27	2.61e-26	calcium channel_ voltage-dependent_ gamma subunit 4
33	TG	33.2502	2.84e-73	1.88e-71	thyroglobulin
34	NNT	32.4343	2.79e-46	9.46e-45	nicotinamide nucleotide transhydrogenase
35	KRT72	32.0971	5.06e-23	6.85e-22	keratin 72_ type II
36	SLC16A6	31.9123	0	0	solute carrier family 16_ member 6
37	FAM105A	31.0072	0	0	family with sequence similarity 105_ member A
38	PTGER4	30.3016	6.34e-97	6.42e-95	prostaglandin E receptor 4 (subtype EP4)
39	PKP1	29.1699	1.98e-23	2.74e-22	plakophilin 1
40	SLC15A2	28.7991	2.12e-65	1.24e-63	solute carrier family 15 (oligopeptide transporter)_ member 2
41	EAF2	27.8346	4.04e-210	1.64e-207	ELL associated factor 2
42	SDK1	26.6143	2.25e-66	1.34e-64	sidekick cell adhesion molecule 1
43	AZGP1P1	26.4156	5.04e-89	4.42e-87	alpha-2-glycoprotein 1_ zinc-binding pseudogene 1
44	RUNX1	26.1985	1.74e-31	3.4e-30	runt-related transcription factor 1
45	PDE3A	26.0982	3.09e-29	5.54e-28	phosphodiesterase 3A_ cGMP-inhibited
46	FKBP5	25.6501	0	0	FK506 binding protein 5
47	LINC00844	25.4831	9.75e-27	1.58e-25	long intergenic non-protein coding RNA 844
48	ELOVL2	24.3089	3.7e-37	9.02e-36	ELOVL fatty acid elongase 2
49	WISP1	24.1276	4.25e-19	4.6e-18	WNT1 inducible signaling pathway protein 1
50	LAT2	23.0218	1.26e-53	5.4e-52	linker for activation of T cells family_ member 2
51	MICAL1	22.9498	0	0	microtubule associated monooxygenase_ calponin and LIM domain containing 1
52	ZNF812	22.8474	2.12e-31	4.12e-30	zinc finger protein 812
53	RFX6	22.817	6.78e-18	6.9e-17	regulatory factor X_ 6
54	TGM2	22.5566	1.46e-20	1.72e-19	transglutaminase 2
55	WWTR1	22.2495	3.3e-37	8.05e-36	WW domain containing transcription regulator 1
56	ANGPT2	22.2065	2.35e-37	5.77e-36	angiopoietin 2
57	SGK223	21.945	7.99e-149	1.53e-146	homolog of rat pragma of Rnd2
58	MAF	20.7316	3.52e-251	2.39e-248	v-maf avian musculoaponeurotic fibrosarcoma oncogene homolog
59	CCDC160	20.0151	8.91e-20	1.01e-18	coiled-coil domain containing 160
60	TMPRSS2	19.9144	0	0	transmembrane protease_ serine 2
61	SPOCK1	19.7277	8.15e-49	3.03e-47	sparc/osteonectin_ cwcv and kazal-like domains proteoglycan (testican) 1
62	GNMT	19.6882	3.64e-263	2.74e-260	glycine N-methyltransferase
63	PRODH	18.9455	3.33e-101	3.57e-99	proline dehydrogenase (oxidase) 1
64	KLK3	18.5174	1.13e-19	1.27e-18	kallikrein-related peptidase 3
65	RMST	18.4317	7.47e-25	1.11e-23	rhabdomyosarcoma 2 associated transcript (non-protein coding)
66	SLC6A3	17.9095	9.53e-20	1.07e-18	solute carrier family 6 (neurotransmitter transporter)_ member 3
67	WIPI1	17.4283	2.41e-206	9.25e-204	WD repeat domain_ phosphoinositide interacting 1
68	AKAP12	17.1571	9.98e-24	1.41e-22	A kinase (PRKA) anchor protein 12
69	TARP	16.9543	4.63e-43	1.42e-41	TCR gamma alternate reading frame protein
70	PLP1	16.9466	2.54e-16	2.34e-15	proteolipid protein 1
71	RCSD1	16.9169	5.34e-16	4.85e-15	RCSD domain containing 1
72	HSD17B2	16.8644	3.17e-14	2.53e-13	hydroxysteroid (17-beta) dehydrogenase 2
73	SLC45A3	16.5911	0	0	solute carrier family 45_ member 3
74	NCAPD3	16.5203	0	0	non-SMC condensin II complex_ subunit D3
75	ALPK2	16.3868	2.16e-22	2.83e-21	alpha-kinase 2
76	PGLYRP2	15.9295	3.64e-25	5.54e-24	peptidoglycan recognition protein 2
77	CASC10	15.7428	3.97e-19	4.3e-18	cancer susceptibility candidate 10
78	CECR6	15.5219	1.59e-48	5.9e-47	cat eye syndrome chromosome region_ candidate 6
79	NNMT	14.9914	1.39e-42	4.2e-41	nicotinamide N-methyltransferase
80	CADPS2	14.6469	6.71e-36	1.55e-34	Ca++-dependent secretion activator 2
81	AZGP1	14.3032	3.02e-58	1.47e-56	alpha-2-glycoprotein 1_ zinc-binding
82	LOC101927482	14.1672	1.52e-78	1.11e-76	uncharacterized LOC101927482
83	AFF3	14.1397	2.33e-151	4.79e-149	AF4/FMR2 family_ member 3
84	SH3D21	13.9086	1.9e-161	4.49e-159	SH3 domain containing 21
85	BHLHA15	13.8773	7.2e-130	1.04e-127	basic helix-loop-helix family_ member a15
86	ANKRD37	13.8502	1.14e-160	2.66e-158	ankyrin repeat domain 37
87	ADH1C	13.6278	1.51e-14	1.23e-13	alcohol dehydrogenase 1C (class I)_ gamma polypeptide
88	SOX9	13.5966	2.38e-119	3.06e-117	SRY (sex determining region Y)-box 9
89	RGS4	13.4322	6.24e-14	4.88e-13	regulator of G-protein signaling 4
90	TRIM53AP	13.3848	1.4e-12	9.87e-12	tripartite motif containing 53A_ pseudogene
91	CENPN	13.2715	1.23e-234	6.94e-232	centromere protein N
92	CUX2	13.0031	7.98e-13	5.74e-12	cut-like homeobox 2
93	CYP11A1	12.9772	4.02e-14	3.19e-13	cytochrome P450_ family 11_ subfamily A_ polypeptide 1
94	IRS2	12.727	1.22e-71	7.89e-70	insulin receptor substrate 2
95	SLC2A5	12.6975	4.52e-15	3.85e-14	solute carrier family 2 (facilitated glucose/fructose transporter)_ member 5
96	PHLDB2	12.6881	5.96e-50	2.3e-48	pleckstrin homology-like domain_ family B_ member 2
97	MAML2	12.6763	2.5e-19	2.74e-18	mastermind-like transcriptional coactivator 2
98	TGFB2	12.5966	1.31e-17	1.31e-16	transforming growth factor_ beta 2
99	KLK4	12.3791	1.5e-147	2.83e-145	kallikrein-related peptidase 4
100	TNFAIP3	12.3768	2.96e-130	4.33e-128	tumor necrosis factor_ alpha-induced protein 3
101	LINC00836	12.2025	5.73e-12	3.87e-11	long intergenic non-protein coding RNA 836
102	GRPR	11.9875	8.45e-14	6.55e-13	gastrin-releasing peptide receptor
103	KLKP1	11.6901	3.02e-53	1.28e-51	kallikrein pseudogene 1
104	MYBPC1	11.5198	1.66e-19	1.85e-18	myosin binding protein C_ slow type
105	SP9	11.5126	1e-15	8.95e-15	Sp9 transcription factor
106	GREB1	11.4989	0	0	growth regulation by estrogen in breast cancer 1
107	EDAR	11.4656	6.48e-11	4.03e-10	ectodysplasin A receptor
108	CXCR4	11.2929	5.59e-22	7.19e-21	chemokine (C-X-C motif) receptor 4
109	IGF1R	11.1761	1.14e-201	4.13e-199	insulin-like growth factor 1 receptor
110	LIFR	11.1399	0	0	leukemia inhibitory factor receptor alpha
111	ATP1A2	11.1392	2.52e-11	1.62e-10	ATPase_ Na+/K+ transporting_ alpha 2 polypeptide
112	WNT7B	10.8082	6.21e-103	6.79e-101	wingless-type MMTV integration site family_ member 7B
113	KRT15	10.8058	6.36e-10	3.61e-09	keratin 15_ type I
114	LDLRAD4	10.661	3.66e-10	2.13e-09	low density lipoprotein receptor class A domain containing 4
115	NR4A1	10.5413	1.02e-282	8.02e-280	nuclear receptor subfamily 4_ group A_ member 1
116	NKX3-1	10.5319	2.12e-238	1.27e-235	NK3 homeobox 1
117	C5orf27	10.4487	4.19e-10	2.42e-09	long intergenic non-protein coding RNA 1554
118	ITGA11	10.4169	2.52e-11	1.62e-10	integrin_ alpha 11
119	CTBP1-AS	10.2956	2.23e-48	8.18e-47	CTBP1 antisense RNA
120	DLX2	10.2208	4.23e-29	7.53e-28	distal-less homeobox 2
121	SLC22A4	10.0832	1.03e-12	7.38e-12	solute carrier family 22 (organic cation/zwitterion transporter)_ member 4
122	PCA3	10.0361	9.01e-20	1.02e-18	prostate cancer associated 3 (non-protein coding)
123	HS3ST4	10.0107	6.83e-10	3.86e-09	heparan sulfate (glucosamine) 3-O-sulfotransferase 4
124	LINC00160	9.97952	2.48e-09	1.33e-08	long intergenic non-protein coding RNA 160
125	GBP1	9.91636	2.84e-14	2.27e-13	guanylate binding protein 1_ interferon-inducible
126	FOXD4	9.9042	3.24e-139	5.31e-137	forkhead box D4
127	ANXA2	9.80712	4.64e-19	4.99e-18	annexin A2
128	DLX1	9.76365	2.4e-31	4.66e-30	distal-less homeobox 1
129	SMPD3	9.61582	2.46e-28	4.3e-27	sphingomyelin phosphodiesterase 3_ neutral membrane (neutral sphingomyelinase II)
130	KL	9.58714	1.9e-12	1.34e-11	klotho
131	ELOVL7	9.55629	2.44e-39	6.54e-38	ELOVL fatty acid elongase 7
132	MYOF	9.55251	3.39e-63	1.89e-61	myoferlin
133	ABCC4	9.48712	0	0	ATP-binding cassette_ sub-family C (CFTR/MRP)_ member 4
134	ASIP	9.4146	7.03e-09	3.62e-08	agouti signaling protein
135	GGT3P	9.33966	1.64e-11	1.06e-10	gamma-glutamyltransferase 3 pseudogene
136	PMEPA1	9.16294	2.56e-220	1.27e-217	prostate transmembrane protein_ androgen induced 1
137	PGC	9.061	2.7e-08	1.31e-07	progastricsin (pepsinogen C)
138	ZBTB16	9.04826	2.58e-147	4.77e-145	zinc finger and BTB domain containing 16
139	MIR635	8.99018	3.46e-13	2.56e-12	microRNA 635
140	IGF1	8.97567	4.55e-35	1.01e-33	insulin-like growth factor 1 (somatomedin C)
141	RHOU	8.9476	3.51e-53	1.49e-51	ras homolog family member U
142	SNCG	8.91058	4.53e-13	3.32e-12	synuclein_ gamma (breast cancer-specific protein 1)
143	AKR1D1	8.88905	1.07e-08	5.45e-08	aldo-keto reductase family 1_ member D1
144	ERRFI1	8.82093	0	0	ERBB receptor feedback inhibitor 1
145	EMP1	8.81432	8.64e-13	6.21e-12	epithelial membrane protein 1
146	RAB39A	8.78395	1.25e-08	6.32e-08	RAB39A_ member RAS oncogene family
147	HOMER2	8.70491	2.01e-289	1.7e-286	homer scaffolding protein 2
148	OR7E47P	8.66392	7.13e-11	4.4e-10	olfactory receptor_ family 7_ subfamily E_ member 47 pseudogene
149	SEC14L2	8.60777	9.26e-139	1.51e-136	SEC14-like lipid binding 2
150	SPDEF	8.55513	0	0	SAM pointed domain containing ETS transcription factor
151	KRT19	8.52926	1.19e-09	6.53e-09	keratin 19_ type I
152	PCDP1	8.51614	7.56e-20	8.57e-19	cilia and flagella associated protein 221
153	FAM115C	8.51189	6.11e-27	1e-25	TRPM8 channel-associated factor 2
154	COL23A1	8.49668	2.44e-21	3.01e-20	collagen_ type XXIII_ alpha 1
155	SLC41A1	8.39744	0	0	solute carrier family 41 (magnesium transporter)_ member 1
156	MUM1L1	8.35083	4.35e-20	5.01e-19	melanoma associated antigen (mutated) 1-like 1
157	SGK1	8.34129	1.08e-96	1.08e-94	serum/glucocorticoid regulated kinase 1
158	PNLIP	8.21528	7.24e-08	3.38e-07	pancreatic lipase
159	EFCAB12	8.21175	9.97e-63	5.44e-61	EF-hand calcium binding domain 12
160	RNASE12	8.19611	7.7e-08	3.59e-07	ribonuclease_ RNase A family_ 12 (non-active)
161	KLF15	8.06878	4.25e-177	1.14e-174	Kruppel-like factor 15
162	TENM1	8.05888	1.78e-66	1.07e-64	teneurin transmembrane protein 1
163	ELL2	8.02855	9.04e-306	8.76e-303	elongation factor_ RNA polymerase II_ 2
164	SORD	7.99052	1.6e-302	1.48e-299	sorbitol dehydrogenase
165	VGF	7.98499	2.27e-19	2.5e-18	VGF nerve growth factor inducible
166	KCNMA1	7.96901	2.52e-178	7.22e-176	potassium channel_ calcium activated large conductance subfamily M alpha_ member 1
167	SPTB	7.92978	1.41e-24	2.07e-23	spectrin_ beta_ erythrocytic
168	LAMA1	7.80311	3.91e-23	5.33e-22	laminin_ alpha 1
169	ASRGL1	7.72604	1.44e-104	1.6e-102	asparaginase like 1
170	CDK6	7.71775	3.1e-29	5.55e-28	cyclin-dependent kinase 6
171	SV2A	7.70449	6.2e-09	3.21e-08	synaptic vesicle glycoprotein 2A
172	STK17B	7.621	9.05e-163	2.19e-160	serine/threonine kinase 17b
173	PTPRN2	7.55955	6.53e-45	2.14e-43	protein tyrosine phosphatase_ receptor type_ N polypeptide 2
174	ACADL	7.49506	3.19e-07	1.39e-06	acyl-CoA dehydrogenase_ long chain
175	PAK1IP1	7.48691	0	0	PAK1 interacting protein 1
176	LIN7B	7.484	5.53e-81	4.23e-79	lin-7 homolog B (C. elegans)
177	RNF148	7.39833	3.7e-07	1.6e-06	ring finger protein 148
178	SH3RF3	7.37355	2.51e-15	2.17e-14	SH3 domain containing ring finger 3
179	SLC2A14	7.31689	4.22e-07	1.81e-06	solute carrier family 2 (facilitated glucose transporter)_ member 14
180	C19orf48	7.3028	8.8e-214	3.98e-211	chromosome 19 open reading frame 48
181	PER1	7.2985	4.67e-173	1.19e-170	period circadian clock 1
182	SLC43A1	7.28182	4.52e-33	9.28e-32	solute carrier family 43 (amino acid system L transporter)_ member 1
183	ACSL3	7.26015	0	0	acyl-CoA synthetase long-chain family member 3
184	AGAP2	7.22191	6.79e-12	4.56e-11	ArfGAP with GTPase domain_ ankyrin repeat and PH domain 2
185	ALDH1A3	7.1871	3.06e-286	2.49e-283	aldehyde dehydrogenase 1 family_ member A3
186	CITED1	7.17461	8.26e-27	1.35e-25	Cbp/p300-interacting transactivator_ with Glu/Asp-rich carboxy-terminal domain_ 1
187	RNF133	7.12648	6.21e-07	2.62e-06	ring finger protein 133
188	CHRM5	7.1172	4.28e-07	1.84e-06	cholinergic receptor_ muscarinic 5
189	FAM13A-AS1	7.07549	3.68e-43	1.13e-41	FAM13A antisense RNA 1
190	PLOD2	7.06814	6.62e-10	3.75e-09	procollagen-lysine_ 2-oxoglutarate 5-dioxygenase 2
191	COL12A1	7.02321	8.85e-10	4.94e-09	collagen_ type XII_ alpha 1
192	HHIPL2	7.0218	7.05e-15	5.93e-14	HHIP-like 2
193	ADAM28	6.98698	3.13e-07	1.37e-06	ADAM metallopeptidase domain 28
194	CYP4F22	6.98413	8.2e-07	3.42e-06	cytochrome P450_ family 4_ subfamily F_ polypeptide 22
195	SNORD88B	6.98021	1.81e-33	3.78e-32	small nucleolar RNA_ C/D box 88B
196	TBC1D8	6.80149	4.37e-182	1.29e-179	TBC1 domain family_ member 8 (with GRAM domain)
197	RPS16P5	6.79658	3.94e-19	4.26e-18	ribosomal protein S16 pseudogene 5
198	PRRT2	6.75015	2.52e-66	1.5e-64	proline-rich transmembrane protein 2
199	KLHL29	6.72936	4.6e-120	5.96e-118	kelch-like family member 29
200	C3orf58	6.6833	1.41e-118	1.79e-116	chromosome 3 open reading frame 58
201	LRIG1	6.60011	5.27e-199	1.79e-196	leucine-rich repeats and immunoglobulin-like domains 1
202	THBS1	6.55697	2.32e-27	3.87e-26	thrombospondin 1
203	ARMC12	6.52189	2.03e-36	4.8e-35	armadillo repeat containing 12
204	C16orf54	6.51073	6.85e-07	2.88e-06	chromosome 16 open reading frame 54
205	ODC1	6.49649	2.43e-262	1.76e-259	ornithine decarboxylase 1
206	NKAIN1	6.46003	3.89e-07	1.68e-06	Na+/K+ transporting ATPase interacting 1
207	UGT2B28	6.44871	1.18e-94	1.13e-92	UDP glucuronosyltransferase 2 family_ polypeptide B28
208	CRISPLD2	6.42773	9.32e-150	1.81e-147	cysteine-rich secretory protein LCCL domain containing 2
209	RYR3	6.41496	2.41e-07	1.07e-06	ryanodine receptor 3
210	MTFP1	6.38741	3.99e-93	3.66e-91	mitochondrial fission process 1
211	PACS1	6.34962	2.91e-212	1.29e-209	phosphofurin acidic cluster sorting protein 1
212	IQUB	6.33608	4.17e-41	1.19e-39	IQ motif and ubiquitin domain containing
213	ABHD2	6.31639	0	0	abhydrolase domain containing 2
214	SGK3	6.28817	2.83e-12	1.96e-11	serum/glucocorticoid regulated kinase family_ member 3
215	ACAD8	6.26663	1.33e-225	6.91e-223	acyl-CoA dehydrogenase family_ member 8
216	FOS	6.24188	5.66e-15	4.8e-14	FBJ murine osteosarcoma viral oncogene homolog
217	CYP2U1	6.22188	3.06e-189	1e-186	cytochrome P450_ family 2_ subfamily U_ polypeptide 1
218	SOCS2	6.19515	7.41e-156	1.62e-153	suppressor of cytokine signaling 2
219	LAMC1	6.15868	4.03e-223	2.05e-220	laminin_ gamma 1 (formerly LAMB2)
220	PDZRN3	6.14081	9.53e-117	1.2e-114	PDZ domain containing ring finger 3
221	GNB4	6.12768	2.05e-25	3.15e-24	guanine nucleotide binding protein (G protein)_ beta polypeptide 4
222	KLK15	6.12279	4.24e-13	3.11e-12	kallikrein-related peptidase 15
223	FAM189A2	6.09008	2.44e-17	2.4e-16	family with sequence similarity 189_ member A2
224	CHST2	6.00702	5.85e-08	2.75e-07	carbohydrate (N-acetylglucosamine-6-O) sulfotransferase 2
225	SMPD2	6.00452	4.48e-212	1.94e-209	sphingomyelin phosphodiesterase 2_ neutral membrane (neutral sphingomyelinase)
226	POTEF	5.99417	3.47e-17	3.39e-16	POTE ankyrin domain family_ member F
227	PPFIBP2	5.92063	4.24e-184	1.31e-181	PTPRF interacting protein_ binding protein 2 (liprin beta 2)
228	PRKCA	5.92013	4.4e-134	6.84e-132	protein kinase C_ alpha
229	FAR2P1	5.88785	1.11e-26	1.8e-25	fatty acyl CoA reductase 2 pseudogene 1
230	CADM2	5.86756	6.51e-12	4.38e-11	cell adhesion molecule 2
231	AQP4-AS1	5.86146	7.06e-06	2.65e-05	AQP4 antisense RNA 1
232	KRT8	5.85387	4.4e-145	7.85e-143	keratin 8_ type II
233	ZBTB24	5.85257	2.64e-300	2.34e-297	zinc finger and BTB domain containing 24
234	HEY1	5.83378	2.67e-10	1.56e-09	hes-related family bHLH transcription factor with YRPW motif 1
235	MYH15	5.79223	2.73e-14	2.19e-13	myosin_ heavy chain 15
236	HES1	5.76903	5.29e-47	1.84e-45	hes family bHLH transcription factor 1
237	CNKSR2	5.76668	1.94e-87	1.62e-85	connector enhancer of kinase suppressor of Ras 2
238	PDE6A	5.73248	1.11e-05	4.06e-05	phosphodiesterase 6A_ cGMP-specific_ rod_ alpha
239	LOX	5.73177	9.99e-06	3.68e-05	lysyl oxidase
240	INPP4B	5.71518	1.17e-80	8.86e-79	inositol polyphosphate-4-phosphatase type II B
241	DHCR24	5.65521	1.86e-246	1.18e-243	24-dehydrocholesterol reductase
242	TPD52	5.64522	1.47e-174	3.87e-172	tumor protein D52
243	TMEM79	5.63912	5.5e-105	6.15e-103	transmembrane protein 79
244	LDLRAD3	5.61848	8.4e-131	1.25e-128	low density lipoprotein receptor class A domain containing 3
245	FBN1	5.61062	3.85e-13	2.84e-12	fibrillin 1
246	ERN1	5.55062	3.11e-162	7.44e-160	endoplasmic reticulum to nucleus signaling 1
247	FAM13C	5.53506	1.13e-06	4.65e-06	family with sequence similarity 13_ member C
248	B3GAT1	5.52337	2.54e-06	1.01e-05	beta-1_3-glucuronyltransferase 1
249	SNORD88A	5.50682	4.95e-16	4.5e-15	small nucleolar RNA_ C/D box 88A
250	LOC101927924	5.49984	1.82e-05	6.51e-05	uncharacterized LOC101927924
251	FICD	5.49036	2.36e-86	1.94e-84	FIC domain containing
252	LOC285847	5.47713	2.38e-12	1.66e-11	uncharacterized LOC285847
253	CHRDL1	5.45092	2.53e-07	1.11e-06	chordin-like 1
254	TM4SF1	5.41935	1.54e-23	2.14e-22	transmembrane 4 L six family member 1
255	PLA1A	5.39192	1.29e-11	8.47e-11	phospholipase A1 member A
256	RAB6C-AS1	5.3911	5.89e-58	2.85e-56	RAB6C antisense RNA 1
257	LINC01094	5.3675	1.59e-06	6.43e-06	long intergenic non-protein coding RNA 1094
258	REP15	5.35965	3.53e-13	2.6e-12	RAB15 effector protein
259	PTPRM	5.33708	1.22e-145	2.24e-143	protein tyrosine phosphatase_ receptor type_ M
260	LAMC2	5.24303	1.24e-05	4.51e-05	laminin_ gamma 2
261	CDYL2	5.21132	1.3e-139	2.16e-137	chromodomain protein_ Y-like 2
262	KLF5	5.21006	7.35e-88	6.21e-86	Kruppel-like factor 5 (intestinal)
263	SDR9C7	5.20522	3.04e-06	1.19e-05	short chain dehydrogenase/reductase family 9C_ member 7
264	LPAR3	5.15621	2.01e-81	1.55e-79	lysophosphatidic acid receptor 3
265	ANKH	5.12357	1.03e-235	6e-233	ANKH inorganic pyrophosphate transport regulator
266	HERC3	5.11906	7.49e-25	1.12e-23	HECT and RLD domain containing E3 ubiquitin protein ligase 3
267	DUSP2	5.08187	3.59e-19	3.9e-18	dual specificity phosphatase 2
268	SOCS2-AS1	5.0749	2.65e-10	1.55e-09	SOCS2 antisense RNA 1
269	IGFBP5	5.05955	1.86e-06	7.48e-06	insulin-like growth factor binding protein 5
270	KIF22	5.03649	6.27e-136	9.97e-134	kinesin family member 22
271	NBPF13P	5.03346	4.24e-07	1.82e-06	neuroblastoma breakpoint family_ member 13_ pseudogene
272	UCHL1	4.98838	2.22e-10	1.31e-09	ubiquitin carboxyl-terminal esterase L1 (ubiquitin thiolesterase)
273	SNORD88C	4.97412	6.25e-23	8.41e-22	small nucleolar RNA_ C/D box 88C
274	ELOVL5	4.9644	1.12e-152	2.39e-150	ELOVL fatty acid elongase 5
275	SLC35F2	4.9634	5.08e-226	2.72e-223	solute carrier family 35_ member F2
276	VLDLR	4.95519	2.35e-72	1.54e-70	very low density lipoprotein receptor
277	LOC100508046	4.95333	5.87e-05	0.000198	uncharacterized LOC100508046
278	MBOAT2	4.94915	8.12e-184	2.46e-181	membrane bound O-acyltransferase domain containing 2
279	C8orf4	4.94459	5.59e-15	4.75e-14	chromosome 8 open reading frame 4
280	NBL1	4.91711	4.7e-05	0.00016	neuroblastoma 1_ DAN family BMP antagonist
281	PEX10	4.89232	1.01e-120	1.33e-118	peroxisomal biogenesis factor 10
282	TIPARP	4.88887	2.13e-95	2.09e-93	TCDD-inducible poly(ADP-ribose) polymerase
283	TRG-AS1	4.87408	1.25e-06	5.12e-06	T cell receptor gamma locus antisense RNA 1
284	ADAMTS8	4.85496	7.27e-05	0.000242	ADAM metallopeptidase with thrombospondin type 1 motif_ 8
285	GJC3	4.82166	1.01e-10	6.13e-10	gap junction protein_ gamma 3_ 30.2kDa
286	LOC100131496	4.81905	3.58e-05	0.000124	uncharacterized LOC100131496
287	FAM107A	4.81882	6.27e-05	0.00021	family with sequence similarity 107_ member A
288	GALNT12	4.80671	2.55e-07	1.12e-06	polypeptide N-acetylgalactosaminyltransferase 12
289	C1QTNF9B-AS1	4.80491	2.24e-10	1.32e-09	C1QTNF9B antisense RNA 1
290	OR5B2	4.80235	8.14e-05	0.000269	olfactory receptor_ family 5_ subfamily B_ member 2
291	LINC00883	4.77877	6.94e-88	5.89e-86	DPPA2 upstream binding RNA
292	C1orf21	4.76683	3.65e-133	5.58e-131	chromosome 1 open reading frame 21
293	EGR1	4.74175	1.99e-07	8.87e-07	early growth response 1
294	GLYATL2	4.73584	1.02e-40	2.89e-39	glycine-N-acyltransferase-like 2
295	RASD1	4.69479	1.13e-27	1.9e-26	RAS_ dexamethasone-induced 1
296	KRT18	4.69287	3.58e-199	1.23e-196	keratin 18_ type I
297	ALK	4.66831	3.01e-05	0.000105	anaplastic lymphoma receptor tyrosine kinase
298	FAM174B	4.6351	1.99e-156	4.45e-154	family with sequence similarity 174_ member B
299	SLC7A5P1	4.62852	2.88e-13	2.15e-12	solute carrier family 7 (amino acid transporter light chain_ L system)_ member 5 pseudogene 1
300	SLC9A3R2	4.60426	9.4e-180	2.73e-177	solute carrier family 9_ subfamily A (NHE3_ cation proton antiporter 3)_ member 3 regulator 2
301	FEV	4.6041	6.01e-06	2.28e-05	FEV (ETS oncogene family)
302	HAO2	4.59916	0.000122	0.000395	hydroxyacid oxidase 2 (long chain)
303	ABCC1	4.57877	1.07e-219	5.2e-217	ATP-binding cassette_ sub-family C (CFTR/MRP)_ member 1
304	RAB3B	4.56891	7.42e-140	1.24e-137	RAB3B_ member RAS oncogene family
305	ROR1	4.52978	4.07e-109	4.79e-107	receptor tyrosine kinase-like orphan receptor 1
306	RAPGEF5	4.52648	4.24e-66	2.5e-64	Rap guanine nucleotide exchange factor (GEF) 5
307	MLPH	4.52592	1.42e-183	4.25e-181	melanophilin
308	SASH1	4.52353	2.6e-178	7.36e-176	SAM and SH3 domain containing 1
309	FZD5	4.51498	4.83e-129	6.88e-127	frizzled class receptor 5
310	SMS	4.50863	3.79e-210	1.57e-207	spermine synthase
311	LCK	4.50726	6.48e-05	0.000217	LCK proto-oncogene_ Src family tyrosine kinase
312	ADARB2	4.49662	0.000138	0.000442	adenosine deaminase_ RNA-specific_ B2 (non-functional)
313	TBC1D1	4.4902	3.26e-155	7.05e-153	TBC1 (tre-2/USP6_ BUB2_ cdc16) domain family_ member 1
314	PDIA5	4.4783	3.92e-130	5.7e-128	protein disulfide isomerase family A_ member 5
315	KCND2	4.45863	9.54e-18	9.63e-17	potassium channel_ voltage gated Shal related subfamily D_ member 2
316	DEFB132	4.44736	4.77e-08	2.26e-07	defensin_ beta 132
317	RAB27A	4.42774	7.12e-41	2.02e-39	RAB27A_ member RAS oncogene family
318	PLA2G5	4.42703	2.7e-06	1.06e-05	phospholipase A2_ group V
319	MGC45922	4.42627	7.84e-05	0.00026	uncharacterized LOC284365
320	SPSB1	4.40426	1.47e-10	8.78e-10	splA/ryanodine receptor domain and SOCS box containing 1
321	STK39	4.40347	2.28e-121	3.04e-119	serine threonine kinase 39
322	DNAJB9	4.40106	3.34e-84	2.65e-82	DnaJ (Hsp40) homolog_ subfamily B_ member 9
323	SEC24D	4.37781	4.5e-75	3.14e-73	SEC24 homolog D_ COPII coat complex component
324	THSD7A	4.37132	0.000133	0.00043	thrombospondin_ type I_ domain containing 7A
325	LRRC36	4.34814	1.56e-06	6.31e-06	leucine rich repeat containing 36
326	FAM115A	4.34218	1.01e-126	1.37e-124	TRPM8 channel-associated factor 1
327	BICD2	4.31754	1.29e-152	2.73e-150	bicaudal D homolog 2 (Drosophila)
328	FMO5	4.30278	4.14e-24	5.94e-23	flavin containing monooxygenase 5
329	DBI	4.29164	5.65e-156	1.25e-153	diazepam binding inhibitor (GABA receptor modulator_ acyl-CoA binding protein)
330	LOC730668	4.28213	1.23e-09	6.77e-09	dynein heavy chain -like pseudogene
331	GADD45G	4.27973	3.8e-106	4.37e-104	growth arrest and DNA-damage-inducible_ gamma
332	HMGXB3	4.27238	2.36e-142	4.04e-140	HMG box domain containing 3
333	MUC20	4.25952	1.44e-13	1.1e-12	mucin 20_ cell surface associated
334	C10orf25	4.25438	0.000271	0.000836	chromosome 10 open reading frame 25
335	MPC2	4.23127	2.23e-214	1.03e-211	mitochondrial pyruvate carrier 2
336	POTEE	4.19421	4.02e-13	2.96e-12	POTE ankyrin domain family_ member E
337	MESP1	4.19386	1.61e-114	1.95e-112	mesoderm posterior bHLH transcription factor 1
338	APLN	4.18951	4e-09	2.11e-08	apelin
339	IMPDH1	4.18185	6.93e-163	1.7e-160	IMP (inosine 5'-monophosphate) dehydrogenase 1
340	HS3ST1	4.17799	3.93e-77	2.84e-75	heparan sulfate (glucosamine) 3-O-sulfotransferase 1
341	IL20RA	4.17759	1.11e-08	5.63e-08	interleukin 20 receptor_ alpha
342	IQGAP2	4.1653	1.24e-86	1.02e-84	IQ motif containing GTPase activating protein 2
343	LOC100130476	4.16192	3.86e-05	0.000133	uncharacterized LOC100130476
344	SLITRK6	4.158	8.87e-40	2.41e-38	SLIT and NTRK-like family_ member 6
345	RARB	4.14876	5.92e-43	1.81e-41	retinoic acid receptor_ beta
346	FHDC1	4.14781	4.06e-60	2.08e-58	FH2 domain containing 1
347	TRIM3	4.14163	5.01e-116	6.22e-114	tripartite motif containing 3
348	MIR193A	4.14046	0.000356	0.001082	microRNA 193a
349	TNS4	4.12802	0.000212	0.000664	tensin 4
350	UAP1	4.12227	5.17e-134	7.97e-132	UDP-N-acetylglucosamine pyrophosphorylase 1
351	MALT1	4.11422	2.71e-58	1.32e-56	MALT1 paracaspase
352	IGFBP1	4.10491	0.000304	0.000932	insulin-like growth factor binding protein 1
353	PPAP2A	4.0877	6.04e-83	4.75e-81	phosphatidic acid phosphatase type 2A
354	HK2	4.083	2.05e-68	1.26e-66	hexokinase 2
355	LDLR	4.08297	1.62e-144	2.84e-142	low density lipoprotein receptor
356	KCNH4	4.03509	0.000207	0.000649	potassium channel_ voltage gated eag related subfamily H_ member 4
357	LRRFIP2	4.03492	3.48e-166	8.74e-164	leucine rich repeat (in FLII) interacting protein 2
358	ARHGAP9	4.03198	5.66e-05	0.000191	Rho GTPase activating protein 9
359	ZBED3	4.02908	3.81e-16	3.49e-15	zinc finger_ BED-type containing 3
360	MAP7D1	4.01227	2.37e-137	3.82e-135	MAP7 domain containing 1
361	HSPA2	4.00386	1.36e-09	7.48e-09	heat shock 70kDa protein 2
362	CAPZB	4.00028	7.36e-148	1.4e-145	capping protein (actin filament) muscle Z-line_ beta
363	FGFR3	4.00006	2.51e-31	4.86e-30	fibroblast growth factor receptor 3
364	LOC284578	3.99368	0.000488	0.001452	uncharacterized LOC284578
365	SHROOM3	3.99227	6.38e-136	1.01e-133	shroom family member 3
366	PCAT18	3.97493	0.000529	0.001565	prostate cancer associated transcript 18 (non-protein coding)
367	ASB9	3.96821	0.000273	0.000844	ankyrin repeat and SOCS box containing 9
368	GRIN3A	3.96123	2.01e-06	8.05e-06	glutamate receptor_ ionotropic_ N-methyl-D-aspartate 3A
369	LOC100130744	3.95588	1.63e-47	5.8e-46	uncharacterized LOC100130744
370	PTN	3.94709	0.000566	0.001665	pleiotrophin
371	CLDN8	3.9416	2.11e-35	4.76e-34	claudin 8
372	CREB3L2	3.941	5.39e-97	5.51e-95	cAMP responsive element binding protein 3-like 2
373	ZBTB10	3.93079	1.21e-203	4.46e-201	zinc finger and BTB domain containing 10
374	FZD8	3.90453	8.49e-19	9.03e-18	frizzled class receptor 8
375	CLGN	3.90031	8.05e-102	8.66e-100	calmegin
376	WTIP	3.89372	8.37e-11	5.13e-10	Wilms tumor 1 interacting protein
377	BMPR1B	3.87455	6.24e-07	2.63e-06	bone morphogenetic protein receptor_ type IB
378	GLIS3	3.86785	4.33e-05	0.000148	GLIS family zinc finger 3
379	AMTN	3.86444	0.000686	0.00199	amelotin
380	ACTA2	3.86152	3.75e-19	4.07e-18	actin_ alpha 2_ smooth muscle_ aorta
381	SYT6	3.86109	0.000647	0.001881	synaptotagmin VI
382	CSRP2	3.85323	0.00067	0.001945	cysteine and glycine-rich protein 2
383	FASN	3.83932	2.09e-145	3.8e-143	fatty acid synthase
384	LOC440461	3.83905	0.000628	0.001832	Rho GTPase activating protein 27 pseudogene
385	ATG101	3.83767	1.27e-91	1.15e-89	autophagy related 101
386	PART1	3.83073	4.85e-34	1.03e-32	prostate androgen-regulated transcript 1 (non-protein coding)
387	GCGR	3.82741	0.000751	0.002166	glucagon receptor
388	LINC-PINT	3.82641	8.89e-54	3.86e-52	long intergenic non-protein coding RNA_ p53 induced transcript
389	CBLL1	3.82291	2.09e-102	2.28e-100	Cbl proto-oncogene-like 1_ E3 ubiquitin protein ligase
390	HLA-DMA	3.81557	4.66e-52	1.93e-50	major histocompatibility complex_ class II_ DM alpha
391	TMEM164	3.81515	2.17e-79	1.61e-77	transmembrane protein 164
392	TWIST1	3.79805	3.67e-10	2.13e-09	twist family bHLH transcription factor 1
393	MEGF6	3.79495	3.54e-73	2.34e-71	multiple EGF-like-domains 6
394	PCYT2	3.79053	1.15e-128	1.59e-126	phosphate cytidylyltransferase 2_ ethanolamine
395	MTMR9	3.77768	1.32e-177	3.63e-175	myotubularin related protein 9
396	ATP5EP2	3.76967	7.13e-06	2.67e-05	ATP synthase_ H+ transporting_ mitochondrial F1 complex_ epsilon subunit pseudogene 2
397	RNF138P1	3.76226	5.67e-10	3.23e-09	ring finger protein 138_ E3 ubiquitin protein ligase pseudogene 1
398	DERL3	3.76054	2.1e-13	1.58e-12	derlin 3
399	SH2D3A	3.75197	1.41e-13	1.07e-12	SH2 domain containing 3A
400	ATOH8	3.75169	9.3e-15	7.74e-14	atonal bHLH transcription factor 8
401	DGKK	3.74138	0.000923	0.002623	diacylglycerol kinase_ kappa
402	AGR3	3.73835	0.000851	0.002436	anterior gradient 3_ protein disulphide isomerase family member
403	DUSP4	3.73068	1.91e-19	2.11e-18	dual specificity phosphatase 4
404	SLC35G5	3.72291	7.13e-05	0.000237	solute carrier family 35_ member G5
405	RAP1GAP	3.6997	1.32e-61	7e-60	RAP1 GTPase activating protein
406	FGD4	3.68956	1.53e-115	1.87e-113	FYVE_ RhoGEF and PH domain containing 4
407	LPXN	3.68131	1.98e-09	1.07e-08	leupaxin
408	CDC42EP3	3.6767	6.54e-72	4.26e-70	CDC42 effector protein (Rho GTPase binding) 3
409	GLB1L2	3.66499	9.29e-90	8.25e-88	galactosidase_ beta 1-like 2
410	FHL2	3.65664	0.001024	0.002891	four and a half LIM domains 2
411	LOC80154	3.65421	2.44e-11	1.56e-10	NA
412	HES6	3.6474	1.57e-54	6.91e-53	hes family bHLH transcription factor 6
413	PPP1R3C	3.64589	0.001141	0.0032	protein phosphatase 1_ regulatory subunit 3C
414	CHN2	3.64132	0.000398	0.0012	chimerin 2
415	MYH7	3.64043	0.001083	0.003044	myosin_ heavy chain 7_ cardiac muscle_ beta
416	SWT1	3.62847	8.63e-58	4.15e-56	SWT1 RNA endoribonuclease homolog (S. cerevisiae)
417	SCAP	3.62784	1.06e-105	1.21e-103	SREBF chaperone
418	CBWD1	3.61717	3.45e-132	5.19e-130	COBW domain containing 1
419	COTL1	3.61544	2.28e-94	2.17e-92	coactosin-like F-actin binding protein 1
420	CLDN14	3.61504	0.001142	0.003201	claudin 14
421	KREMEN2	3.6066	3.1e-34	6.65e-33	kringle containing transmembrane protein 2
422	POTEKP	3.59774	0.001301	0.003612	POTE ankyrin domain family_ member K_ pseudogene
423	TM4SF18	3.58922	0.000828	0.002373	transmembrane 4 L six family member 18
424	PCDH1	3.57579	3.68e-79	2.73e-77	protocadherin 1
425	TNFAIP8	3.5746	8.33e-63	4.57e-61	tumor necrosis factor_ alpha-induced protein 8
426	USP50	3.57425	0.001241	0.003457	ubiquitin specific peptidase 50
427	SLC35F1	3.57308	0.001018	0.002874	solute carrier family 35_ member F1
428	RPS14P3	3.56514	1.49e-07	6.72e-07	ribosomal protein S14 pseudogene 3
429	TRPM2	3.55922	8e-94	7.5e-92	transient receptor potential cation channel_ subfamily M_ member 2
430	MERTK	3.55663	1.84e-43	5.7e-42	MER proto-oncogene_ tyrosine kinase
431	RASL10A	3.54496	8.27e-06	3.08e-05	RAS-like_ family 10_ member A
432	ATP1A1	3.54489	3.49e-83	2.75e-81	ATPase_ Na+/K+ transporting_ alpha 1 polypeptide
433	CTF1	3.54472	0.000401	0.001209	cardiotrophin 1
434	NFKBIA	3.5415	3.25e-94	3.06e-92	nuclear factor of kappa light polypeptide gene enhancer in B-cells inhibitor_ alpha
435	IRS4	3.53841	0.000669	0.001942	insulin receptor substrate 4
436	PPP3R2	3.53828	0.000269	0.000831	protein phosphatase 3_ regulatory subunit B_ beta
437	LOC100130872	3.53392	8.21e-52	3.39e-50	uncharacterized LOC100130872
438	KDM4B	3.53226	2.6e-96	2.6e-94	lysine (K)-specific demethylase 4B
439	CSK	3.52888	5.02e-133	7.62e-131	c-src tyrosine kinase
440	ACSM1	3.51889	4.63e-20	5.32e-19	acyl-CoA synthetase medium-chain family member 1
441	ZNF350	3.51109	8.85e-42	2.58e-40	zinc finger protein 350
442	ANK1	3.50103	3.12e-14	2.49e-13	ankyrin 1_ erythrocytic
443	POM121L8P	3.49553	0.001666	0.004549	POM121 transmembrane nucleoporin-like 8 pseudogene
444	GATSL3	3.4949	1.52e-40	4.25e-39	GATS protein-like 3
445	AKAP13	3.4931	6.76e-59	3.34e-57	A kinase (PRKA) anchor protein 13
446	IL22RA1	3.48848	0.001435	0.003962	interleukin 22 receptor_ alpha 1
447	SEMA3C	3.48329	2.54e-63	1.41e-61	sema domain_ immunoglobulin domain (Ig)_ short basic domain_ secreted_ (semaphorin) 3C
448	ATAD2	3.48056	2.42e-51	9.84e-50	ATPase family_ AAA domain containing 2
449	LOC440910	3.47858	0.000322	0.000985	uncharacterized LOC440910
450	FAM110B	3.47157	2.02e-19	2.23e-18	family with sequence similarity 110_ member B
451	LOC101928766	3.47085	7.21e-06	2.7e-05	uncharacterized LOC101928766
452	EPS8L1	3.46383	8.65e-19	9.19e-18	EPS8-like 1
453	ADPGK-AS1	3.46362	1.13e-06	4.63e-06	ADPGK antisense RNA 1
454	RRS1-AS1	3.43555	6.76e-05	0.000226	RRS1 antisense RNA 1 (head to head)
455	CNN2	3.42988	2.38e-61	1.25e-59	calponin 2
456	STARD13	3.4215	9.61e-32	1.89e-30	StAR-related lipid transfer (START) domain containing 13
457	ADM2	3.41679	4.35e-38	1.11e-36	adrenomedullin 2
458	TMEM37	3.41435	0.000861	0.002463	transmembrane protein 37
459	SNAPC2	3.40834	3.11e-105	3.51e-103	small nuclear RNA activating complex_ polypeptide 2_ 45kDa
460	LRRC16A	3.40093	1.19e-76	8.53e-75	leucine rich repeat containing 16A
461	FRK	3.39905	3.57e-44	1.13e-42	fyn-related Src family tyrosine kinase
462	TRMT61A	3.39756	5.27e-75	3.66e-73	tRNA methyltransferase 61A
463	JMJD1C-AS1	3.39333	4.62e-05	0.000158	JMJD1C antisense RNA 1
464	TRIM36	3.38025	1.83e-97	1.88e-95	tripartite motif containing 36
465	PPFIA3	3.37634	2.22e-71	1.44e-69	protein tyrosine phosphatase_ receptor type_ f polypeptide (PTPRF)_ interacting protein (liprin)_ alpha 3
466	PTPRCAP	3.3661	6.55e-15	5.52e-14	protein tyrosine phosphatase_ receptor type_ C-associated protein
467	OTX1	3.35544	2.39e-06	9.5e-06	orthodenticle homeobox 1
468	IL10RB-AS1	3.35462	0.000854	0.002442	IL10RB antisense RNA 1 (head to head)
469	SPAG17	3.3542	1.45e-05	5.23e-05	sperm associated antigen 17
470	KLHL36	3.35297	5.48e-110	6.53e-108	kelch-like family member 36
471	CORO2A	3.34909	4.15e-102	4.5e-100	coronin_ actin binding protein_ 2A
472	SLC26A1	3.34489	3.33e-71	2.14e-69	solute carrier family 26 (anion exchanger)_ member 1
473	COL4A6	3.33679	1.6e-08	7.96e-08	collagen_ type IV_ alpha 6
474	SLC1A5	3.31983	2.99e-14	2.39e-13	solute carrier family 1 (neutral amino acid transporter)_ member 5
475	TSC22D1-AS1	3.31841	1.3e-05	4.71e-05	TSC22D1 antisense RNA 1
476	GPR158	3.31703	1.57e-09	8.56e-09	G protein-coupled receptor 158
477	ACSM5	3.31277	0.002299	0.006156	acyl-CoA synthetase medium-chain family member 5
478	SAT1	3.30855	6.15e-57	2.87e-55	spermidine/spermine N1-acetyltransferase 1
479	MYO1E	3.29816	1.53e-61	8.05e-60	myosin IE
480	SLC13A1	3.29204	0.002374	0.006337	solute carrier family 13 (sodium/sulfate symporter)_ member 1
481	OSBPL7	3.28285	0.000235	0.000731	oxysterol binding protein-like 7
482	SLC26A2	3.2801	2e-63	1.12e-61	solute carrier family 26 (anion exchanger)_ member 2
483	CREB3L4	3.27222	4.08e-116	5.12e-114	cAMP responsive element binding protein 3-like 4
484	SDF2L1	3.26778	2.95e-32	5.92e-31	stromal cell-derived factor 2-like 1
485	MDGA1	3.24827	2.64e-06	1.04e-05	MAM domain containing glycosylphosphatidylinositol anchor 1
486	NACAP1	3.23373	0.000445	0.001332	nascent-polypeptide-associated complex alpha polypeptide pseudogene 1
487	WDFY2	3.23111	6.24e-28	1.07e-26	WD repeat and FYVE domain containing 2
488	WDYHV1	3.21282	1.7e-62	9.18e-61	WDYHV motif containing 1
489	GMPPB	3.2124	1e-85	8.07e-84	GDP-mannose pyrophosphorylase B
490	PCTP	3.20177	3.22e-40	8.94e-39	phosphatidylcholine transfer protein
491	NDFIP2	3.19702	5.07e-144	8.81e-142	Nedd4 family interacting protein 2
492	GLUD2	3.19114	5.25e-17	5.06e-16	glutamate dehydrogenase 2
493	HIPK2	3.18418	4.21e-91	3.79e-89	homeodomain interacting protein kinase 2
494	UFSP1	3.18314	4.59e-34	9.81e-33	UFM1-specific peptidase 1 (non-functional)
495	CAPS	3.18137	6.54e-44	2.06e-42	calcyphosine
496	TBRG1	3.17846	9.58e-129	1.34e-126	transforming growth factor beta regulator 1
497	CD4	3.17813	0.003293	0.008562	CD4 molecule
498	CD320	3.17573	1.15e-88	9.99e-87	CD320 molecule
499	NAT1	3.17514	2.14e-64	1.23e-62	N-acetyltransferase 1 (arylamine N-acetyltransferase)
500	PDE9A	3.17103	2.67e-69	1.67e-67	phosphodiesterase 9A
501	PEA15	3.17087	1.57e-44	5.05e-43	phosphoprotein enriched in astrocytes 15
502	PARVA	3.16795	1.54e-51	6.33e-50	parvin_ alpha
503	MIR22HG	3.16718	2.81e-49	1.06e-47	MIR22 host gene
504	MAP3K6	3.16655	3.44e-60	1.77e-58	mitogen-activated protein kinase kinase kinase 6
505	RAB4A	3.16122	4.29e-116	5.35e-114	RAB4A_ member RAS oncogene family
506	MPHOSPH9	3.16073	1.49e-93	1.38e-91	M-phase phosphoprotein 9
507	FOXD4L3	3.15835	0.003863	0.009927	forkhead box D4-like 3
508	CASR	3.15091	0.003841	0.009877	calcium-sensing receptor
509	C18orf61	3.15056	0.003958	0.010153	uncharacterized LOC497259
510	LINC00930	3.14648	0.003614	0.009333	long intergenic non-protein coding RNA 930
511	ARRDC1	3.14546	7.02e-96	6.94e-94	arrestin domain containing 1
512	TEN1-CDK3	3.13475	3.7e-08	1.77e-07	TEN1-CDK3 readthrough (NMD candidate)
513	HCCAT3	3.13156	0.000139	0.000448	ZNF350 antisense RNA 1
514	LINC00628	3.13099	0.003502	0.009066	long intergenic non-protein coding RNA 628
515	OTUD7B	3.118	2.54e-119	3.25e-117	OTU deubiquitinase 7B
516	GAS2L1	3.1161	1.27e-62	6.88e-61	growth arrest-specific 2 like 1
517	MPZL1	3.11422	1.5e-88	1.29e-86	myelin protein zero-like 1
518	TSKU	3.10915	1.67e-47	5.94e-46	tsukushi_ small leucine rich proteoglycan
519	GRTP1-AS1	3.10908	8.54e-09	4.37e-08	GRTP1 antisense RNA 1
520	RANBP3L	3.10364	1.61e-22	2.14e-21	RAN binding protein 3-like
521	NME2	3.09811	7.15e-25	1.07e-23	NME/NM23 nucleoside diphosphate kinase 2
522	SPATA13	3.09226	1.45e-59	7.27e-58	spermatogenesis associated 13
523	RFPL2	3.09097	5.38e-11	3.36e-10	ret finger protein-like 2
524	C2	3.08986	1.77e-07	7.9e-07	complement component 2
525	KCNU1	3.08547	0.003998	0.010249	potassium channel, subfamily U, member 1
526	BHLHE40	3.08352	6.94e-37	1.68e-35	basic helix-loop-helix family_ member e40
527	CIRBP-AS1	3.07173	2.73e-19	2.99e-18	CIRBP antisense RNA 1
528	UBALD1	3.071	1.98e-31	3.85e-30	UBA-like domain containing 1
529	DLG2	3.06943	2.23e-14	1.8e-13	discs_ large homolog 2 (Drosophila)
530	PTPN21	3.06917	2.17e-39	5.82e-38	protein tyrosine phosphatase_ non-receptor type 21
531	NPDC1	3.06728	1.9e-103	2.09e-101	neural proliferation_ differentiation and control_ 1
532	LYPLA2	3.06267	3.77e-88	3.21e-86	lysophospholipase II
533	AFAP1L2	3.06101	2.26e-05	7.98e-05	actin filament associated protein 1-like 2
534	RUFY4	3.0579	0.004864	0.01227	RUN and FYVE domain containing 4
535	GATM	3.05724	1.95e-08	9.62e-08	glycine amidinotransferase (L-arginine:glycine amidinotransferase)
536	VEGFA	3.05425	8.14e-81	6.21e-79	vascular endothelial growth factor A
537	CEBPD	3.0499	3.94e-23	5.37e-22	CCAAT/enhancer binding protein (C/EBP)_ delta
538	CNTN3	3.04263	7.87e-14	6.12e-13	contactin 3 (plasmacytoma associated)
539	PAQR4	3.04063	1.8e-43	5.59e-42	progestin and adipoQ receptor family member IV
540	ATP10A	3.04012	1.16e-51	4.76e-50	ATPase_ class V_ type 10A
541	KCNC3	3.03616	8.75e-09	4.47e-08	potassium channel_ voltage gated Shaw related subfamily C_ member 3
542	SMPD4	3.03446	1.2e-94	1.15e-92	sphingomyelin phosphodiesterase 4_ neutral membrane (neutral sphingomyelinase-3)
543	AMACR	3.03339	3.26e-61	1.7e-59	alpha-methylacyl-CoA racemase
544	OSGIN1	3.03248	2.18e-15	1.89e-14	oxidative stress induced growth inhibitor 1
545	ARSG	3.03211	1.54e-59	7.72e-58	arylsulfatase G
546	NANS	3.02927	3.5e-80	2.64e-78	N-acetylneuraminic acid synthase
547	PLEKHG1	3.02822	0.004111	0.010518	pleckstrin homology domain containing, family G (with RhoGef domain) member 1
548	MIR1281	3.02673	0.00078	0.002243	microRNA 1281
549	RGS9	3.02579	0.005195	0.013029	regulator of G-protein signaling 9
550	CHPF	3.02509	2.37e-43	7.28e-42	chondroitin polymerizing factor
551	MIIP	3.02241	5.55e-57	2.6e-55	migration and invasion inhibitory protein
552	STARD4-AS1	3.02237	0.00546	0.013646	STARD4 antisense RNA 1
553	ST20-MTHFS	3.0222	0.001374	0.003804	ST20-MTHFS readthrough
554	KCNN2	3.0213	4.55e-46	1.53e-44	potassium channel_ calcium activated intermediate/small conductance subfamily N alpha_ member 2
555	SERPIND1	3.02088	3.72e-07	1.61e-06	serpin peptidase inhibitor_ clade D (heparin cofactor)_ member 1
556	MRPS18A	3.01434	1.48e-87	1.24e-85	mitochondrial ribosomal protein S18A
557	SCLY	3.00682	0.001074	0.003021	selenocysteine lyase
558	LRRC8A	2.99943	1.85e-64	1.07e-62	leucine rich repeat containing 8 family_ member A
559	NT5DC3	2.9991	7.5e-55	3.31e-53	5'-nucleotidase domain containing 3
560	C19orf10	2.99673	5.89e-43	1.8e-41	myeloid-derived growth factor
561	SLC4A4	2.99659	3.59e-08	1.72e-07	solute carrier family 4 (sodium bicarbonate cotransporter)_ member 4
562	CORO1B	2.9959	3.82e-104	4.23e-102	coronin_ actin binding protein_ 1B
563	PHOSPHO1	2.99513	9.99e-05	0.000326	phosphatase_ orphan 1
564	LOC101927322	2.99422	1.88e-06	7.53e-06	uncharacterized LOC101927322
565	PACSIN2	2.98848	6.65e-51	2.66e-49	protein kinase C and casein kinase substrate in neurons 2
566	TNK2	2.98709	9.78e-86	7.89e-84	tyrosine kinase_ non-receptor_ 2
567	MIR4442	2.98616	1.24e-06	5.08e-06	microRNA 4442
568	PYCRL	2.98264	1.29e-84	1.03e-82	pyrroline-5-carboxylate reductase-like
569	RPS6KA3	2.97634	2.44e-64	1.4e-62	ribosomal protein S6 kinase_ 90kDa_ polypeptide 3
570	CCDC89	2.97032	0.005028	0.012636	coiled-coil domain containing 89
571	MAGEA11	2.97016	0.003591	0.009276	melanoma antigen family A11
572	EVA1B	2.96594	1.1e-38	2.85e-37	eva-1 homolog B (C. elegans)
573	RBM5-AS1	2.96567	0.004717	0.011927	RBM5 antisense RNA 1
574	EPSTI1	2.96493	0.001524	0.004189	epithelial stromal interaction 1 (breast)
575	ECI2	2.96276	3.64e-126	4.9e-124	enoyl-CoA delta isomerase 2
576	LGSN	2.96212	0.005457	0.013638	lengsin, lens protein with glutamine synthetase domain
577	GADD45B	2.95322	8.24e-22	1.04e-20	growth arrest and DNA-damage-inducible_ beta
578	ASTL	2.95277	0.000601	0.001761	astacin-like metallo-endopeptidase (M12 family)
579	MTMR11	2.95159	1.43e-15	1.27e-14	myotubularin related protein 11
580	BASP1	2.95042	0.005737	0.014283	brain abundant, membrane attached signal protein 1
581	SLC29A2	2.94601	3.92e-36	9.14e-35	solute carrier family 29 (equilibrative nucleoside transporter)_ member 2
582	PPP1R13L	2.94286	5.67e-17	5.45e-16	protein phosphatase 1_ regulatory subunit 13 like
583	TSC22D1	2.93895	1.95e-99	2.06e-97	TSC22 domain family_ member 1
584	AKR7A3	2.93883	0.001034	0.002914	aldo-keto reductase family 7_ member A3 (aflatoxin aldehyde reductase)
585	DOCK11	2.93801	8.77e-05	0.000289	dedicator of cytokinesis 11
586	C15orf37	2.9365	2.89e-30	5.38e-29	ST20 antisense RNA 1
587	HMMR-AS1	2.93486	0.006809	0.016739	HMMR antisense RNA 1
588	PPFIBP1	2.92748	1.32e-89	1.17e-87	PTPRF interacting protein_ binding protein 1 (liprin beta 1)
589	PNMA1	2.92501	1.1e-33	2.32e-32	paraneoplastic Ma antigen 1
590	CNPY3	2.92359	7.34e-70	4.65e-68	canopy FGF signaling regulator 3
591	ST7-OT3	2.92079	0.005213	0.013071	ST7 overlapping transcript 3
592	IRS1	2.91913	2.86e-26	4.57e-25	insulin receptor substrate 1
593	C1orf116	2.91798	7.58e-75	5.21e-73	chromosome 1 open reading frame 116
594	CACNA2D3	2.91669	0.00719	0.017603	calcium channel, voltage-dependent, alpha 2/delta subunit 3
595	HERPUD1	2.91624	1.73e-46	5.93e-45	homocysteine-inducible_ endoplasmic reticulum stress-inducible_ ubiquitin-like domain member 1
596	LINC00483	2.91295	0.006372	0.015738	long intergenic non-protein coding RNA 483
597	PRR5	2.90875	4.36e-33	8.96e-32	proline rich 5 (renal)
598	BMPR1A	2.90641	5.31e-57	2.49e-55	bone morphogenetic protein receptor_ type IA
599	FAM212A	2.89881	0.005561	0.013883	family with sequence similarity 212, member A
600	ADORA2A	2.89423	0.001502	0.004134	adenosine A2a receptor
601	RALY	2.89243	6.09e-79	4.49e-77	RALY heterogeneous nuclear ribonucleoprotein
602	YDJC	2.88998	1.28e-49	4.87e-48	YdjC homolog (bacterial)
603	SYVN1	2.88864	6.34e-56	2.89e-54	synovial apoptosis inhibitor 1_ synoviolin
604	LOC646862	2.8884	1.49e-16	1.39e-15	NA
605	NHS	2.88794	0.007612	0.018555	Nance-Horan syndrome (congenital cataracts and dental anomalies)
606	PDE5A	2.88682	0.005767	0.014351	phosphodiesterase 5A, cGMP-specific
607	MIR3661	2.88658	0.004245	0.010822	microRNA 3661
608	CYP4F8	2.88302	0.000282	0.00087	cytochrome P450_ family 4_ subfamily F_ polypeptide 8
609	PDS5B	2.87697	2.05e-63	1.15e-61	PDS5 cohesin associated factor B
610	ANKRD20A8P	2.87412	0.007314	0.017879	ankyrin repeat domain 20 family, member A8, pseudogene
611	LOC100134868	2.86521	0.006063	0.015036	uncharacterized LOC100134868
612	C9orf152	2.8632	2.61e-30	4.86e-29	chromosome 9 open reading frame 152
613	EGFR	2.86233	3.43e-86	2.81e-84	epidermal growth factor receptor
614	ENDOD1	2.86039	1.85e-34	4.02e-33	endonuclease domain containing 1
615	SLC25A25	2.8588	1.21e-98	1.25e-96	solute carrier family 25 (mitochondrial carrier; phosphate carrier)_ member 25
616	PPARGC1A	2.85019	0.008291	0.020051	peroxisome proliferator-activated receptor gamma, coactivator 1 alpha
617	LOC101927318	2.84954	0.008464	0.02044	uncharacterized LOC101927318
618	DOHH	2.83935	9.53e-40	2.59e-38	deoxyhypusine hydroxylase/monooxygenase
619	FMN1	2.83862	0.000789	0.002266	formin 1
620	HERC5	2.83781	1.05e-34	2.3e-33	HECT and RLD domain containing E3 ubiquitin protein ligase 5
621	FAM103A1	2.83373	2.41e-63	1.35e-61	family with sequence similarity 103_ member A1
622	LOC286190	2.82713	0.009016	0.021678
623	SLC25A37	2.82463	9.01e-59	4.43e-57	solute carrier family 25 (mitochondrial iron transporter)_ member 37
624	OR4F13P	2.82333	0.009024	0.021695	olfactory receptor, family 4, subfamily F, member 13 pseudogene
625	SNTN	2.82208	0.007917	0.019241	sentan, cilia apical structure protein
626	TXNDC5	2.82046	1.4e-14	1.15e-13	thioredoxin domain containing 5 (endoplasmic reticulum)
627	GTF2IP1	2.81759	0.005464	0.013653	general transcription factor IIi pseudogene 1
628	GLUD1P3	2.81632	6.29e-15	5.31e-14	glutamate dehydrogenase 1 pseudogene 3
629	RHOBTB2	2.81429	2.18e-54	9.58e-53	Rho-related BTB domain containing 2
630	SYTL1	2.81376	1.71e-68	1.05e-66	synaptotagmin-like 1
631	TTC29	2.81175	0.004737	0.011973	tetratricopeptide repeat domain 29
632	SEC11C	2.81111	2.77e-57	1.31e-55	SEC11 homolog C_ signal peptidase complex subunit
633	DGCR6	2.81039	9.3e-37	2.23e-35	DiGeorge syndrome critical region gene 6
634	CRELD2	2.80928	3.36e-34	7.21e-33	cysteine-rich with EGF-like domains 2
635	POTEJ	2.80833	1.59e-06	6.43e-06	POTE ankyrin domain family_ member J
636	CRIP2	2.80539	9.52e-35	2.09e-33	cysteine-rich protein 2
637	ABHD3	2.80298	3.95e-44	1.25e-42	abhydrolase domain containing 3
638	LRCH1	2.79966	1.43e-33	3e-32	leucine-rich repeats and calponin homology (CH) domain containing 1
639	GLUD1	2.79814	6.61e-79	4.86e-77	glutamate dehydrogenase 1
640	P4HA3	2.79599	0.009414	0.022572	prolyl 4-hydroxylase, alpha polypeptide III
641	PTCD1	2.79071	3.7e-05	0.000128	pentatricopeptide repeat domain 1
642	DISP1	2.79067	3.4e-19	3.69e-18	dispatched homolog 1 (Drosophila)
643	FAM131B	2.78868	0.009738	0.023289	family with sequence similarity 131, member B
644	MOB4	2.7879	3.82e-09	2.02e-08	MOB family member 4_ phocein
645	MIR15A	2.78479	0.009679	0.023157	microRNA 15a
646	DDX11L10	2.78416	0.008672	0.02089	DEAD/H (Asp-Glu-Ala-Asp/His) box helicase 11 like 10
647	TP53I11	2.78186	3.18e-54	1.39e-52	tumor protein p53 inducible protein 11
648	SNX25	2.78074	3.6e-73	2.36e-71	sorting nexin 25
649	GALNT13	2.78051	0.009439	0.022625	polypeptide N-acetylgalactosaminyltransferase 13
650	CP	2.77997	0.008495	0.02051	ceruloplasmin (ferroxidase)
651	SBF2-AS1	2.77926	0.008053	0.019541	SBF2 antisense RNA 1
652	CPEB3	2.77924	4.93e-34	1.05e-32	cytoplasmic polyadenylation element binding protein 3
653	MAZ	2.77766	5.62e-96	5.58e-94	MYC-associated zinc finger protein (purine-binding transcription factor)
654	SEPP1	2.77222	1.54e-12	1.09e-11	selenoprotein P_ plasma_ 1
655	CDK2AP2	2.76966	4.73e-38	1.2e-36	cyclin-dependent kinase 2 associated protein 2
656	MTMR7	2.76715	0.007533	0.018388	myotubularin related protein 7
657	LENG9	2.76661	5.2e-46	1.74e-44	leukocyte receptor cluster (LRC) member 9
658	DISP2	2.7655	2.54e-12	1.76e-11	dispatched homolog 2 (Drosophila)
659	TNFRSF10B	2.75486	7.27e-100	7.71e-98	tumor necrosis factor receptor superfamily_ member 10b
660	MIR210HG	2.75276	3.89e-18	4.01e-17	MIR210 host gene
661	SPRYD7	2.75269	1.58e-28	2.77e-27	SPRY domain containing 7
662	KIAA1211L	2.75265	0.004644	0.011755	KIAA1211-like
663	MMEL1	2.74998	1.2e-41	3.48e-40	membrane metallo-endopeptidase-like 1
664	SYNJ1	2.7495	6.08e-60	3.09e-58	synaptojanin 1
665	LOC400655	2.74902	0.011009	0.026063	uncharacterized LOC400655
666	LUCAT1	2.74887	0.010677	0.025331	lung cancer associated transcript 1 (non-protein coding)
667	MYADM	2.74594	1.2e-30	2.28e-29	myeloid-associated differentiation marker
668	TXK	2.74419	0.00848	0.020477	TXK tyrosine kinase
669	HSD17B11	2.73868	2.67e-29	4.8e-28	hydroxysteroid (17-beta) dehydrogenase 11
670	RGMA	2.73746	0.011409	0.026918	repulsive guidance molecule family member a
671	TSPAN8	2.72516	0.007339	0.017935	tetraspanin 8
672	FHIT	2.72363	1.83e-07	8.18e-07	fragile histidine triad
673	ALDH4A1	2.72361	1.9e-50	7.47e-49	aldehyde dehydrogenase 4 family_ member A1
674	C1orf122	2.72331	1e-56	4.64e-55	chromosome 1 open reading frame 122
675	CYTH1	2.72101	3.63e-76	2.59e-74	cytohesin 1
676	TMEM53	2.71955	1.18e-23	1.65e-22	transmembrane protein 53
677	SLC10A6	2.71948	0.008528	0.02058	solute carrier family 10 (sodium/bile acid cotransporter), member 6
678	LINC01132	2.71507	0.005685	0.01417	long intergenic non-protein coding RNA 1132
679	PAX8	2.71244	0.012036	0.028251	paired box 8
680	SLC39A4	2.71185	6.42e-21	7.76e-20	solute carrier family 39 (zinc transporter)_ member 4
681	CDH15	2.7106	2.39e-08	1.17e-07	cadherin 15_ type 1_ M-cadherin (myotubule)
682	GMPPA	2.70778	4.58e-47	1.6e-45	GDP-mannose pyrophosphorylase A
683	MRPS24	2.70763	0.00015	0.00048	mitochondrial ribosomal protein S24
684	LOC283194	2.70568	5.29e-11	3.31e-10	uncharacterized LOC283194
685	DLGAP1-AS2	2.70199	0.007426	0.018133	DLGAP1 antisense RNA 2
686	ZCCHC6	2.70086	2.01e-83	1.59e-81	zinc finger_ CCHC domain containing 6
687	LOC101928371	2.70013	0.008832	0.021253	uncharacterized LOC101928371
688	CDC14B	2.69837	1.16e-34	2.55e-33	cell division cycle 14B
689	SP6	2.69817	1.96e-16	1.81e-15	Sp6 transcription factor
690	HES4	2.69566	1.71e-21	2.13e-20	hes family bHLH transcription factor 4
691	LOC101927117	2.69295	0.00557	0.013904
692	MTHFS	2.69064	8.57e-14	6.64e-13	5_10-methenyltetrahydrofolate synthetase (5-formyltetrahydrofolate cyclo-ligase)
693	LRRC59	2.68853	1.24e-59	6.23e-58	leucine rich repeat containing 59
694	LOC283575	2.68766	0.01117	0.026386	uncharacterized LOC283575
695	LOC440300	2.68606	0.009688	0.023177	chondroitin sulfate proteoglycan 4 pseudogene
696	PRKCH	2.68539	5.7e-49	2.14e-47	protein kinase C_ eta
697	NFIC	2.68513	5.96e-56	2.73e-54	nuclear factor I/C (CCAAT-binding transcription factor)
698	SCN2A	2.68267	0.011061	0.026162	sodium channel, voltage gated, type II alpha subunit
699	CD109	2.68248	0.011747	0.027641	CD109 molecule
700	HGD	2.67888	5.69e-08	2.68e-07	homogentisate 1_2-dioxygenase
701	PHF8	2.67853	4.53e-86	3.69e-84	PHD finger protein 8
702	NFIB	2.67606	2e-08	9.83e-08	nuclear factor I/B
703	IL17REL	2.67459	0.004213	0.010746	interleukin 17 receptor E-like
704	FADS2	2.67383	7.3e-47	2.54e-45	fatty acid desaturase 2
705	VCL	2.67291	2.48e-99	2.59e-97	vinculin
706	LOC101928449	2.66859	0.009631	0.023047	uncharacterized LOC101928449
707	AGAP4	2.6651	1.21e-09	6.64e-09	ArfGAP with GTPase domain_ ankyrin repeat and PH domain 4
708	VSTM2L	2.66152	2.88e-06	1.13e-05	V-set and transmembrane domain containing 2 like
709	ACAA1	2.6582	4.74e-34	1.01e-32	acetyl-CoA acyltransferase 1
710	C22orf15	2.65623	0.009858	0.02356	chromosome 22 open reading frame 15
711	CEMIP	2.65376	0.001565	0.004295	cell migration inducing protein_ hyaluronan binding
712	CSRNP1	2.65238	9.86e-48	3.55e-46	cysteine-serine-rich nuclear protein 1
713	FBXL8	2.65224	1.42e-25	2.19e-24	F-box and leucine-rich repeat protein 8
714	EPN1	2.65213	5.42e-67	3.26e-65	epsin 1
715	MIR663B	2.64902	7.4e-07	3.1e-06	microRNA 663b
716	EPDR1	2.64647	4.98e-14	3.92e-13	ependymin related 1
717	TMEM150C	2.64253	3.03e-05	0.000106	transmembrane protein 150C
718	MIR5087	2.63883	0.005165	0.012957	microRNA 5087
719	EDEM3	2.6383	5.84e-80	4.37e-78	ER degradation enhancer_ mannosidase alpha-like 3
720	HMGCR	2.63755	1.31e-90	1.18e-88	3-hydroxy-3-methylglutaryl-CoA reductase
721	PQLC2	2.63536	8.74e-28	1.49e-26	PQ loop repeat containing 2
722	ZNHIT2	2.63448	2.25e-29	4.06e-28	zinc finger_ HIT-type containing 2
723	CHAC1	2.63392	0.002852	0.007493	ChaC glutathione-specific gamma-glutamylcyclotransferase 1
724	TSPYL4	2.63182	1.3e-41	3.77e-40	TSPY-like 4
725	BEX5	2.63165	0.01066	0.025298	brain expressed, X-linked 5
726	DFNB31	2.63105	1.86e-21	2.32e-20	deafness_ autosomal recessive 31
727	BRICD5	2.62735	2.34e-15	2.03e-14	BRICHOS domain containing 5
728	CUBN	2.62364	0.004245	0.010822	cubilin (intrinsic factor-cobalamin receptor)
729	ADRBK1	2.62111	1.19e-75	8.41e-74	adrenergic_ beta_ receptor kinase 1
730	ZBTB7C	2.61924	0.000923	0.002623	zinc finger and BTB domain containing 7C
731	GNA12	2.61824	4.17e-40	1.15e-38	guanine nucleotide binding protein (G protein) alpha 12
732	BDNF	2.61601	0.011534	0.02719	brain-derived neurotrophic factor
733	CDC42EP2	2.61534	9.87e-17	9.31e-16	CDC42 effector protein (Rho GTPase binding) 2
734	C20orf24	2.61511	1.09e-22	1.46e-21	chromosome 20 open reading frame 24
735	MAP2	2.61125	2.64e-20	3.07e-19	microtubule-associated protein 2
736	EPHA4	2.61083	0.013284	0.030934	EPH receptor A4
737	ACOX3	2.61031	1.48e-55	6.65e-54	acyl-CoA oxidase 3_ pristanoyl
738	CDH18	2.60922	0.015916	0.036446	cadherin 18, type 2
739	ZNF18	2.60788	1.58e-44	5.08e-43	zinc finger protein 18
740	RALBP1	2.60763	7.68e-63	4.23e-61	ralA binding protein 1
741	LOC150776	2.60599	7.23e-27	1.18e-25	sphingomyelin phosphodiesterase 4_ neutral membrane (neutral sphingomyelinase-3) pseudogene
742	PNKD	2.60359	5.12e-71	3.29e-69	paroxysmal nonkinesigenic dyskinesia
743	FREM1	2.60348	0.011166	0.026379	FRAS1 related extracellular matrix 1
744	GIPR	2.59955	0.015287	0.035124	gastric inhibitory polypeptide receptor
745	THYN1	2.59749	3.17e-60	1.63e-58	thymocyte nuclear protein 1
746	OCEL1	2.5964	7.11e-27	1.16e-25	occludin/ELL domain containing 1
747	LOC101929295	2.59623	0.001478	0.004069	uncharacterized LOC101929295
748	KLF4	2.59372	1.86e-16	1.73e-15	Kruppel-like factor 4 (gut)
749	SLC25A22	2.59269	7.52e-69	4.68e-67	solute carrier family 25 (mitochondrial carrier: glutamate)_ member 22
750	B4GALT1	2.59028	8.27e-38	2.07e-36	UDP-Gal:betaGlcNAc beta 1_4- galactosyltransferase_ polypeptide 1
751	TRIM11	2.58985	2.4e-49	9.09e-48	tripartite motif containing 11
752	SYNGR2	2.58912	8.05e-89	7.03e-87	synaptogyrin 2
753	LOC100129083	2.58894	0.00874	0.021044	uncharacterized LOC100129083
754	SLC2A1	2.5841	1.24e-74	8.43e-73	solute carrier family 2 (facilitated glucose transporter)_ member 1
755	TBC1D10A	2.583	2.65e-26	4.23e-25	TBC1 domain family_ member 10A
756	RUSC1	2.57692	2.26e-69	1.42e-67	RUN and SH3 domain containing 1
757	BOP1	2.5702	1.13e-42	3.44e-41	block of proliferation 1
758	RASSF7	2.56826	1.55e-73	1.03e-71	Ras association (RalGDS/AF-6) domain family (N-terminal) member 7
759	ECE2	2.56312	2.41e-27	4.02e-26	endothelin converting enzyme 2
760	NKX3-2	2.56159	2.13e-09	1.15e-08	NK3 homeobox 2
761	AGAP2-AS1	2.56012	8.07e-05	0.000267	AGAP2 antisense RNA 1
762	IL17C	2.55859	0.01563	0.035845	interleukin 17C
763	INTS10	2.55785	1.37e-82	1.07e-80	integrator complex subunit 10
764	OTULIN	2.55675	3.25e-55	1.44e-53	OTU deubiquitinase with linear linkage specificity
765	WDR63	2.55634	0.017786	0.040387	WD repeat domain 63
766	SPECC1L	2.5554	4.93e-50	1.91e-48	sperm antigen with calponin homology and coiled-coil domains 1-like
767	PGM2	2.55452	7.03e-56	3.19e-54	phosphoglucomutase 2
768	LOC648691	2.55445	0.006468	0.015956
769	SPATC1L	2.55144	3.07e-41	8.79e-40	spermatogenesis and centriole associated 1-like
770	CAPN15	2.54969	9.44e-62	5e-60	calpain 15
771	TEAD3	2.5487	5.48e-42	1.61e-40	TEA domain family member 3
772	LOC442028	2.54557	0.014718	0.033931	uncharacterized LOC442028
773	MPST	2.54527	4.94e-35	1.1e-33	mercaptopyruvate sulfurtransferase
774	BAIAP2	2.54312	4.07e-82	3.15e-80	BAI1-associated protein 2
775	CCL5	2.54257	0.017979	0.040776	chemokine (C-C motif) ligand 5
776	MET	2.54166	0.016597	0.037895	MET proto-oncogene, receptor tyrosine kinase
777	BBX	2.54057	3.11e-55	1.39e-53	bobby sox homolog (Drosophila)
778	C2orf27A	2.53782	6.01e-09	3.12e-08	chromosome 2 open reading frame 27A
779	MZT2A	2.53638	1.68e-47	5.97e-46	mitotic spindle organizing protein 2A
780	CTXN1	2.53464	4.96e-20	5.68e-19	cortexin 1
781	C6orf163	2.53362	0.018886	0.042633	chromosome 6 open reading frame 163
782	TFEB	2.53286	7.61e-21	9.16e-20	transcription factor EB
783	GALNT2	2.53046	2.75e-37	6.74e-36	polypeptide N-acetylgalactosaminyltransferase 2
784	SPATA3-AS1	2.53004	0.012006	0.028188	SPATA3 antisense RNA 1 (head to head)
785	ZNF663P	2.52583	0.011122	0.02629	zinc finger protein 663, pseudogene
786	C6orf118	2.52394	0.012217	0.028631	chromosome 6 open reading frame 118
787	LOC101929715	2.52185	1.76e-09	9.56e-09	uncharacterized LOC101929715
788	MAFK	2.5201	7.69e-49	2.87e-47	v-maf avian musculoaponeurotic fibrosarcoma oncogene homolog K
789	ZNF679	2.51629	0.010663	0.025303	zinc finger protein 679
790	TFAP2A-AS1	2.51621	0.01086	0.025721	TFAP2A antisense RNA 1
791	LONRF1	2.51502	8.41e-38	2.1e-36	LON peptidase N-terminal domain and ring finger 1
792	FGF12	2.51298	0.013918	0.032277	fibroblast growth factor 12
793	VMAC	2.51218	3.3e-41	9.43e-40	vimentin-type intermediate filament associated coiled-coil protein
794	PASK	2.5119	3.1e-82	2.41e-80	PAS domain containing serine/threonine kinase
795	PROSER2	2.50861	7.91e-29	1.4e-27	proline and serine rich 2
796	RFX1	2.50701	1.64e-20	1.93e-19	regulatory factor X_ 1 (influences HLA class II expression)
797	CMC2	2.50266	5.44e-47	1.89e-45	C-x(9)-C motif containing 2
798	ESRP2	2.50191	3.92e-50	1.53e-48	epithelial splicing regulatory protein 2
799	TMEM214	2.49883	1.27e-47	4.55e-46	transmembrane protein 214
800	C1orf204	2.4982	0.014459	0.033402	chromosome 1 open reading frame 204
801	PPP1R1B	2.4978	0.021383	0.047677	protein phosphatase 1, regulatory (inhibitor) subunit 1B
802	TMC6	2.49713	5.68e-45	1.86e-43	transmembrane channel-like 6
803	DAND5	2.49526	0.021478	0.047857	DAN domain family member 5, BMP antagonist
804	TBC1D4	2.49507	2.72e-51	1.1e-49	TBC1 domain family_ member 4
805	LOC102724663	2.49303	0.019331	0.043559	uncharacterized LOC102724663
806	LIMCH1	2.49115	4.99e-60	2.54e-58	LIM and calponin homology domains 1
807	NUDT3	2.49092	3.1e-12	2.14e-11	nudix (nucleoside diphosphate linked moiety X)-type motif 3
808	COMTD1	2.48566	1.45e-29	2.62e-28	catechol-O-methyltransferase domain containing 1
809	TNS3	2.48518	0.003253	0.008468	tensin 3
810	SLC6A4	2.48316	0.021137	0.047196	solute carrier family 6 (neurotransmitter transporter), member 4
811	NEURL1	2.48282	0.021162	0.047235	neuralized E3 ubiquitin protein ligase 1
812	SAPCD2	2.48115	5.36e-59	2.66e-57	suppressor APC domain containing 2
813	SLC37A2	2.48096	6.96e-06	2.61e-05	solute carrier family 37 (glucose-6-phosphate transporter)_ member 2
814	SLC16A3	2.48084	1.25e-07	5.68e-07	solute carrier family 16 (monocarboxylate transporter)_ member 3
815	SH3GL2	2.4719	0.004371	0.011115	SH3-domain GRB2-like 2
816	SMAGP	2.47109	1.97e-11	1.27e-10	small cell adhesion glycoprotein
817	ISOC2	2.47094	4.05e-41	1.15e-39	isochorismatase domain containing 2
818	C16orf71	2.46258	6.71e-11	4.16e-10	chromosome 16 open reading frame 71
819	CCDC177	2.46188	0.020083	0.045089	coiled-coil domain containing 177
820	PPAN	2.46133	9.97e-15	8.27e-14	peter pan homolog (Drosophila)
821	SH3TC1	2.46128	5.03e-35	1.12e-33	SH3 domain and tetratricopeptide repeats 1
822	MTCL1	2.46072	5.34e-38	1.35e-36	microtubule crosslinking factor 1
823	AKAP1	2.46043	2.32e-62	1.24e-60	A kinase (PRKA) anchor protein 1
824	HMG20B	2.45811	1.59e-56	7.31e-55	high mobility group 20B
825	TBC1D16	2.45791	1.01e-44	3.28e-43	TBC1 domain family_ member 16
826	LINC00595	2.45694	0.019519	0.043951	long intergenic non-protein coding RNA 595
827	TRANK1	2.45596	1.6e-09	8.73e-09	tetratricopeptide repeat and ankyrin repeat containing 1
828	GSR	2.45333	6.29e-86	5.1e-84	glutathione reductase
829	WFS1	2.45329	8.43e-37	2.03e-35	Wolfram syndrome 1 (wolframin)
830	PLEKHG2	2.45224	4.64e-23	6.3e-22	pleckstrin homology domain containing_ family G (with RhoGef domain) member 2
831	PSMD8	2.44915	1.51e-57	7.23e-56	proteasome 26S subunit_ non-ATPase 8
832	DMRT1	2.44905	0.020987	0.046883	doublesex and mab-3 related transcription factor 1
833	MYL9	2.44659	0.000506	0.001502	myosin_ light chain 9_ regulatory
834	FRYL	2.44633	2e-69	1.26e-67	FRY-like
835	LOC102288414	2.44491	1.12e-06	4.6e-06	NA
836	KCNJ2-AS1	2.43932	0.011594	0.027312	KCNJ2 antisense RNA 1 (head to head)
837	NEK10	2.4377	0.000166	0.000527	NIMA-related kinase 10
838	HMGCS2	2.43663	0.006642	0.016356	3-hydroxy-3-methylglutaryl-CoA synthase 2 (mitochondrial)
839	CCDC86	2.43577	6.98e-64	3.96e-62	coiled-coil domain containing 86
840	CKB	2.43478	2.93e-81	2.25e-79	creatine kinase_ brain
841	GPR37	2.43397	6.39e-05	0.000214	G protein-coupled receptor 37 (endothelin receptor type B-like)
842	LRRC46	2.43373	0.000551	0.001625	leucine rich repeat containing 46
843	YY2	2.43346	4.09e-08	1.95e-07	YY2 transcription factor
844	EFHD1	2.43344	0.009268	0.022241	EF-hand domain family, member D1
845	RXFP3	2.42969	5.57e-05	0.000188	relaxin/insulin-like family peptide receptor 3
846	ZDHHC9	2.42635	1.06e-57	5.08e-56	zinc finger_ DHHC-type containing 9
847	TPM1	2.4261	5.07e-51	2.05e-49	tropomyosin 1 (alpha)
848	FAM65B	2.426	0.001579	0.00433	family with sequence similarity 65_ member B
849	TRIP10	2.42543	1.13e-17	1.13e-16	thyroid hormone receptor interactor 10
850	TMEM8A	2.42479	1.2e-68	7.46e-67	transmembrane protein 8A
851	MAP3K5	2.42469	2.87e-21	3.53e-20	mitogen-activated protein kinase kinase kinase 5
852	NPAS1	2.42449	0.008799	0.021176	neuronal PAS domain protein 1
853	GLYATL1	2.4244	1.72e-43	5.34e-42	glycine-N-acyltransferase-like 1
854	LOC102723513	2.42209	0.014848	0.034201
855	DNLZ	2.42118	1.33e-20	1.57e-19	DNL-type zinc finger
856	B2M	2.42032	1.42e-69	8.97e-68	beta-2-microglobulin
857	DUSP27	2.4191	2.91e-07	1.27e-06	dual specificity phosphatase 27 (putative)
858	HK1	2.41823	2.13e-54	9.35e-53	hexokinase 1
859	SPACA6P-AS	2.41716	0.014827	0.034161	SPACA6P antisense RNA
860	POLR3E	2.41464	1.85e-65	1.08e-63	polymerase (RNA) III (DNA directed) polypeptide E (80kD)
861	RRP9	2.40951	1.03e-50	4.08e-49	ribosomal RNA processing 9_ small subunit (SSU) processome component_ homolog (yeast)
862	SSR3	2.40926	1.11e-64	6.43e-63	signal sequence receptor_ gamma (translocon-associated protein gamma)
863	LOC102724050	2.40794	0.017934	0.040689	uncharacterized LOC102724050
864	GPT2	2.40731	1.08e-41	3.14e-40	glutamic pyruvate transaminase (alanine aminotransferase) 2
865	USP43	2.40711	3.58e-21	4.37e-20	ubiquitin specific peptidase 43
866	HMGCS1	2.40487	5.26e-50	2.04e-48	3-hydroxy-3-methylglutaryl-CoA synthase 1 (soluble)
867	PARM1	2.40442	0.001156	0.003235	prostate androgen-regulated mucin-like protein 1
868	USP18	2.40422	5.8e-22	7.45e-21	ubiquitin specific peptidase 18
869	CANT1	2.40332	6.39e-55	2.82e-53	calcium activated nucleotidase 1
870	DEF6	2.40236	2.76e-34	5.95e-33	DEF6 guanine nucleotide exchange factor
871	SLC39A7	2.40177	2.91e-78	2.12e-76	solute carrier family 39 (zinc transporter)_ member 7
872	C16orf46	2.40169	4.5e-12	3.07e-11	chromosome 16 open reading frame 46
873	NPC1	2.40086	3.23e-29	5.78e-28	Niemann-Pick disease_ type C1
874	DNM1L	2.39848	1.07e-93	9.98e-92	dynamin 1-like
875	PTPN18	2.39843	7.23e-59	3.57e-57	protein tyrosine phosphatase_ non-receptor type 18 (brain-derived)
876	LRP3	2.39639	8.79e-56	3.96e-54	low density lipoprotein receptor-related protein 3
877	DAGLA	2.39399	1.31e-25	2.03e-24	diacylglycerol lipase_ alpha
878	TRIM35	2.39308	6.95e-38	1.75e-36	tripartite motif containing 35
879	IQCA1	2.39285	0.022276	0.049511	IQ motif containing with AAA domain 1
880	ADPRM	2.39235	3.11e-28	5.4e-27	ADP-ribose/CDP-alcohol diphosphatase_ manganese-dependent
881	GOLGA8N	2.39194	0.011012	0.026064	golgin A8 family, member N
882	PSD3	2.38952	2.2e-41	6.33e-40	pleckstrin and Sec7 domain containing 3
883	SRM	2.38894	4.38e-57	2.06e-55	spermidine synthase
884	CAMKK2	2.38891	1.53e-60	7.95e-59	calcium/calmodulin-dependent protein kinase kinase 2_ beta
885	TRADD	2.38705	4.48e-39	1.19e-37	TNFRSF1A-associated via death domain
886	RIMBP3	2.38487	1.15e-05	4.19e-05	RIMS binding protein 3
887	BCL3	2.38351	8.37e-10	4.7e-09	B-cell CLL/lymphoma 3
888	NT5C	2.38264	1.69e-40	4.73e-39	5'_ 3'-nucleotidase_ cytosolic
889	NTS	2.37878	0.014438	0.03336	neurotensin
890	LOC646471	2.37588	0.017284	0.039314	uncharacterized LOC646471
891	CACNA1G	2.37339	0.009891	0.02363	calcium channel, voltage-dependent, T type, alpha 1G subunit
892	PFKFB2	2.37245	4.75e-37	1.15e-35	6-phosphofructo-2-kinase/fructose-2_6-biphosphatase 2
893	ITGAV	2.3724	3.95e-58	1.92e-56	integrin_ alpha V
894	GAS5-AS1	2.36813	0.004816	0.012158	GAS5 antisense RNA 1
895	MTOR	2.36511	7.78e-75	5.33e-73	mechanistic target of rapamycin (serine/threonine kinase)
896	ELK4	2.36371	2.6e-41	7.48e-40	ELK4_ ETS-domain protein (SRF accessory protein 1)
897	DCXR	2.36356	1.48e-88	1.28e-86	dicarbonyl/L-xylulose reductase
898	LOC100507250	2.36348	0.006151	0.015235	uncharacterized LOC100507250
899	APPBP2	2.36302	1.47e-68	9.1e-67	amyloid beta precursor protein (cytoplasmic tail) binding protein 2
900	TEX2	2.36254	2.93e-66	1.73e-64	testis expressed 2
901	LOC153910	2.36197	0.021236	0.047371	uncharacterized LOC153910
902	TMTC2	2.35979	7.18e-20	8.15e-19	transmembrane and tetratricopeptide repeat containing 2
903	RCBTB1	2.35942	2.5e-33	5.16e-32	regulator of chromosome condensation (RCC1) and BTB (POZ) domain containing protein 1
904	PPAPDC2	2.35929	8.71e-62	4.63e-60	phosphatidic acid phosphatase type 2 domain containing 2
905	C1orf85	2.3592	6.52e-63	3.6e-61	glycosylated lysosomal membrane protein
906	SERINC2	2.35852	1.01e-39	2.73e-38	serine incorporator 2
907	ALDH1L2	2.35822	0.015313	0.035179	aldehyde dehydrogenase 1 family, member L2
908	LINC00885	2.35788	0.005318	0.013315	long intergenic non-protein coding RNA 885
909	BEND3P3	2.35559	0.020333	0.045597	BEN domain containing 3 pseudogene 3
910	MFSD2A	2.35473	5.17e-08	2.45e-07	major facilitator superfamily domain containing 2A
911	DUS3L	2.3521	4.04e-37	9.84e-36	dihydrouridine synthase 3-like
912	MPV17L2	2.35091	4.74e-23	6.43e-22	MPV17 mitochondrial membrane protein-like 2
913	SLC25A20	2.34873	3.47e-42	1.03e-40	solute carrier family 25 (carnitine/acylcarnitine translocase)_ member 20
914	RDH14	2.34837	1.92e-07	8.56e-07	retinol dehydrogenase 14 (all-trans/9-cis/11-cis)
915	ZNF589	2.34697	3.13e-35	7.02e-34	zinc finger protein 589
916	GPR158-AS1	2.34497	0.00115	0.00322	GPR158 antisense RNA 1
917	LXN	2.34403	7.04e-12	4.72e-11	latexin
918	DHODH	2.34124	1.9e-32	3.83e-31	dihydroorotate dehydrogenase (quinone)
919	DSC1	2.34096	5.51e-06	2.09e-05	desmocollin 1
920	LOC283070	2.34086	0.017422	0.039614
921	RHCE	2.34038	0.020766	0.046469	Rh blood group, CcEe antigens
922	KATNAL2	2.33955	0.005633	0.014049	katanin p60 subunit A-like 2
923	ADAM7	2.33893	0.000649	0.001886	ADAM metallopeptidase domain 7
924	SLC39A10	2.3378	1.87e-61	9.82e-60	solute carrier family 39 (zinc transporter)_ member 10
925	STOML1	2.33674	3.46e-27	5.74e-26	stomatin (EPB72)-like 1
926	ADAT3	2.33603	1.58e-17	1.58e-16	adenosine deaminase_ tRNA-specific 3
927	SLC12A9	2.33574	4.09e-48	1.49e-46	solute carrier family 12_ member 9
928	CHD7	2.3347	1.34e-33	2.8e-32	chromodomain helicase DNA binding protein 7
929	TMED9	2.33425	1.68e-57	7.98e-56	transmembrane p24 trafficking protein 9
930	SOGA1	2.33362	4.11e-57	1.93e-55	suppressor of glucose_ autophagy associated 1
931	HLA-DPA1	2.32874	0.009252	0.022211	major histocompatibility complex, class II, DP alpha 1
932	SLC5A2	2.32759	0.010675	0.025329	solute carrier family 5 (sodium/glucose cotransporter), member 2
933	ANKRD29	2.32735	4e-18	4.12e-17	ankyrin repeat domain 29
934	IDH1	2.32624	1.99e-55	8.87e-54	isocitrate dehydrogenase 1 (NADP+)_ soluble
935	ENTPD7	2.32534	9.12e-32	1.8e-30	ectonucleoside triphosphate diphosphohydrolase 7
936	MYOM1	2.32408	0.013709	0.031834	myomesin 1
937	MANF	2.32397	7.07e-24	1.01e-22	mesencephalic astrocyte-derived neurotrophic factor
938	UGDH	2.3235	3.9e-54	1.7e-52	UDP-glucose 6-dehydrogenase
939	ETS1	2.32344	0.014111	0.032673	v-ets avian erythroblastosis virus E26 oncogene homolog 1
940	PYCR1	2.32337	1.84e-43	5.7e-42	pyrroline-5-carboxylate reductase 1
941	PPP2CB	2.3231	2.7e-65	1.58e-63	protein phosphatase 2_ catalytic subunit_ beta isozyme
942	NSMAF	2.31954	1.01e-46	3.47e-45	neutral sphingomyelinase (N-SMase) activation associated factor
943	SOAT1	2.31901	2.51e-46	8.54e-45	sterol O-acyltransferase 1
944	LOC100506082	2.31742	0.012269	0.028746	uncharacterized LOC100506082
945	CCDC74B	2.3174	5.01e-10	2.87e-09	coiled-coil domain containing 74B
946	SOCS1	2.3166	0.021932	0.04881	suppressor of cytokine signaling 1
947	HYOU1	2.31651	9.36e-47	3.23e-45	hypoxia up-regulated 1
948	IGFLR1	2.31567	4.44e-11	2.79e-10	IGF-like family receptor 1
949	RRBP1	2.31285	5.63e-41	1.6e-39	ribosome binding protein 1
950	UCK2	2.31265	1.36e-42	4.13e-41	uridine-cytidine kinase 2
951	KRT6C	2.31171	0.002567	0.006812	keratin 6C_ type II
952	CHRNA10	2.31089	1.34e-05	4.86e-05	cholinergic receptor_ nicotinic_ alpha 10 (neuronal)
953	PAK4	2.31001	3.67e-50	1.43e-48	p21 protein (Cdc42/Rac)-activated kinase 4
954	ADAMTS15	2.30928	4.01e-06	1.55e-05	ADAM metallopeptidase with thrombospondin type 1 motif_ 15
955	ZFHX3	2.30815	5.71e-36	1.32e-34	zinc finger homeobox 3
956	CEBPB	2.30811	1.86e-22	2.45e-21	CCAAT/enhancer binding protein (C/EBP)_ beta
957	IGSF8	2.30809	8.42e-43	2.56e-41	immunoglobulin superfamily_ member 8
958	ECI1	2.30665	1.85e-41	5.33e-40	enoyl-CoA delta isomerase 1
959	SPATA6L	2.30646	0.000594	0.001739	spermatogenesis associated 6-like
960	SUN2	2.30539	1.65e-49	6.28e-48	Sad1 and UNC84 domain containing 2
961	PPM1D	2.30448	8.74e-45	2.84e-43	protein phosphatase_ Mg2+/Mn2+ dependent_ 1D
962	PRKCD	2.30365	6.07e-37	1.47e-35	protein kinase C_ delta
963	TERC	2.30346	1.96e-19	2.16e-18	telomerase RNA component
964	STRA13	2.30333	1.24e-43	3.86e-42	stimulated by retinoic acid 13
965	MED19	2.30255	3.33e-39	8.87e-38	mediator complex subunit 19
966	PRR34	2.30229	0.003752	0.009664	proline rich 34
967	HCN2	2.30125	4.94e-07	2.11e-06	hyperpolarization activated cyclic nucleotide gated potassium channel 2
968	ADAMTS1	2.30105	3.37e-39	8.96e-38	ADAM metallopeptidase with thrombospondin type 1 motif_ 1
969	PNPLA2	2.2987	1.48e-43	4.62e-42	patatin-like phospholipase domain containing 2
970	C9orf91	2.29749	4.66e-42	1.38e-40	chromosome 9 open reading frame 91
971	ADCK3	2.29604	1.5e-64	8.65e-63	aarF domain containing kinase 3
972	MIR663A	2.29571	4.65e-19	5e-18	microRNA 663a
973	ATRNL1	2.29501	0.000134	0.000432	attractin-like 1
974	SLC39A2	2.2939	0.021453	0.047816	solute carrier family 39 (zinc transporter), member 2
975	TBKBP1	2.29336	4.37e-39	1.16e-37	TBK1 binding protein 1
976	PTPN23	2.2921	8.37e-22	1.06e-20	protein tyrosine phosphatase_ non-receptor type 23
977	ITPKC	2.29115	2.04e-35	4.6e-34	inositol-trisphosphate 3-kinase C
978	TMEM45A	2.29075	0.010567	0.02512	transmembrane protein 45A
979	CCDC40	2.29056	1.78e-15	1.56e-14	coiled-coil domain containing 40
980	ZIM2	2.28946	0.020845	0.046611	zinc finger, imprinted 2
981	LOC81691	2.28945	1.46e-24	2.15e-23	exonuclease NEF-sp
982	PRDX6	2.28777	1.05e-43	3.3e-42	peroxiredoxin 6
983	SLC12A4	2.28774	0.012956	0.030243	solute carrier family 12 (potassium/chloride transporter), member 4
985	VIMP	2.28716	6.94e-40	1.9e-38	VCP-interacting membrane selenoprotein
984	GCAT	2.28716	8.65e-42	2.53e-40	glycine C-acetyltransferase
986	WWC1	2.28613	9.67e-59	4.74e-57	WW and C2 domain containing 1
987	EDEM1	2.2837	7.19e-40	1.96e-38	ER degradation enhancer_ mannosidase alpha-like 1
988	ADPGK	2.28151	1.39e-40	3.91e-39	ADP-dependent glucokinase
989	APEX2	2.28006	1.28e-33	2.7e-32	APEX nuclease (apurinic/apyrimidinic endonuclease) 2
990	TMEM87B	2.27949	6.38e-62	3.4e-60	transmembrane protein 87B
991	HES2	2.27852	1.76e-08	8.76e-08	hes family bHLH transcription factor 2
992	TMEM198	2.27818	4.08e-09	2.15e-08	transmembrane protein 198
993	PDLIM5	2.27729	8.24e-50	3.17e-48	PDZ and LIM domain 5
994	GLRX2	2.27728	3.6e-20	4.15e-19	glutaredoxin 2
995	MAP9	2.27663	2e-62	1.08e-60	microtubule-associated protein 9
996	TMEM178A	2.27551	0.01844	0.041709	transmembrane protein 178A
997	ZNF598	2.27466	7.46e-47	2.59e-45	zinc finger protein 598
998	STK40	2.27244	1.63e-34	3.56e-33	serine/threonine kinase 40
999	EML1	2.27234	4.53e-35	1.01e-33	echinoderm microtubule associated protein like 1
1000	PMM2	2.27206	2.05e-36	4.83e-35	phosphomannomutase 2
1001	RNF223	2.27163	2.63e-07	1.16e-06	ring finger protein 223
1002	SLC9A9	2.27104	0.007983	0.019387	solute carrier family 9, subfamily A (NHE9, cation proton antiporter 9), member 9
1003	MSTO2P	2.27011	6.75e-10	3.82e-09	misato family member 2_ pseudogene
1004	DAPK3	2.26959	6.12e-34	1.3e-32	death-associated protein kinase 3
1005	PKIA	2.26861	0.020826	0.046582	protein kinase (cAMP-dependent, catalytic) inhibitor alpha
1006	MESDC1	2.268	2.75e-13	2.05e-12	mesoderm development candidate 1
1007	C19orf81	2.26715	2.84e-06	1.12e-05	chromosome 19 open reading frame 81
1008	COL5A1	2.26541	0.010168	0.024239	collagen, type V, alpha 1
1009	ZDHHC8P1	2.26523	1.96e-13	1.48e-12	zinc finger_ DHHC-type containing 8 pseudogene 1
1010	TAF15	2.26418	1.23e-36	2.95e-35	TAF15 RNA polymerase II_ TATA box binding protein (TBP)-associated factor_ 68kDa
1011	HAGHL	2.26362	4.95e-39	1.31e-37	hydroxyacylglutathione hydrolase-like
1012	PARGP1	2.26285	6.26e-08	2.94e-07	poly (ADP-ribose) glycohydrolase pseudogene 1
1013	CTU2	2.26221	1.15e-25	1.78e-24	cytosolic thiouridylase subunit 2 homolog (S. pombe)
1014	AADAT	2.26189	1.13e-32	2.3e-31	aminoadipate aminotransferase
1015	TST	2.26117	2.39e-38	6.14e-37	thiosulfate sulfurtransferase (rhodanese)
1016	APIP	2.2609	3.34e-25	5.09e-24	APAF1 interacting protein
1017	GLTSCR1	2.25832	4.18e-06	1.61e-05	glioma tumor suppressor candidate region gene 1
1018	WWC2	2.25582	3.82e-09	2.02e-08	WW and C2 domain containing 2
1019	ZG16B	2.25564	1.52e-63	8.55e-62	zymogen granule protein 16B
1020	MIRLET7BHG	2.25499	1.87e-38	4.82e-37	MIRLET7B host gene
1021	ARFIP2	2.25385	4.17e-63	2.31e-61	ADP-ribosylation factor interacting protein 2
1022	NOL6	2.25368	4.03e-64	2.29e-62	nucleolar protein 6 (RNA-associated)
1023	TICAM1	2.25118	1.3e-13	9.98e-13	toll-like receptor adaptor molecule 1
1024	MFSD6L	2.25043	0.014797	0.034093	major facilitator superfamily domain containing 6-like
1025	LOC101929567	2.25029	0.019193	0.043283	uncharacterized LOC101929567
1026	PTK2B	2.24831	1.92e-27	3.21e-26	protein tyrosine kinase 2 beta
1027	CLDN3	2.24666	1.83e-36	4.33e-35	claudin 3
1028	HID1	2.24644	5.18e-76	3.69e-74	HID1 domain containing
1029	PUS1	2.24642	1.47e-20	1.72e-19	pseudouridylate synthase 1
1030	PC	2.24627	3.41e-44	1.09e-42	pyruvate carboxylase
1031	EBP	2.24593	4.09e-31	7.88e-30	emopamil binding protein (sterol isomerase)
1032	SLC22A23	2.24474	4.95e-20	5.67e-19	solute carrier family 22_ member 23
1033	CCDC163P	2.24365	5.4e-06	2.05e-05	coiled-coil domain containing 163_ pseudogene
1034	ENDOG	2.24218	2.47e-37	6.07e-36	endonuclease G
1035	HM13	2.24062	8.39e-45	2.73e-43	histocompatibility (minor) 13
1036	CRAMP1L	2.24055	1.47e-52	6.18e-51	cramped chromatin regulator homolog 1
1037	PPIL6	2.23997	1.55e-09	8.46e-09	peptidylprolyl isomerase (cyclophilin)-like 6
1039	LINC01354	2.23986	0.005029	0.012636	long intergenic non-protein coding RNA 1354
1038	EML3	2.23986	7.36e-39	1.93e-37	echinoderm microtubule associated protein like 3
1040	GRWD1	2.23868	2.34e-42	7e-41	glutamate-rich WD repeat containing 1
1041	PRICKLE2	2.23681	0.000407	0.001228	prickle homolog 2
1042	F2RL1	2.23631	1.86e-43	5.75e-42	coagulation factor II (thrombin) receptor-like 1
1043	GPR153	2.23598	4.48e-07	1.92e-06	G protein-coupled receptor 153
1044	RHOBTB1	2.23162	0.000307	0.000943	Rho-related BTB domain containing 1
1045	PUSL1	2.23148	1.6e-38	4.13e-37	pseudouridylate synthase-like 1
1046	TSPO	2.23146	8.15e-31	1.56e-29	translocator protein (18kDa)
1047	TMEM184A	2.22976	6.01e-52	2.48e-50	transmembrane protein 184A
1048	SETD8	2.22928	4.49e-47	1.57e-45	SET domain containing (lysine methyltransferase) 8
1049	BEST4	2.22732	0.018057	0.040943	bestrophin 4
1050	LINC01278	2.22624	2.75e-09	1.47e-08	long intergenic non-protein coding RNA 1278
1051	PLIN1	2.2239	0.00282	0.007418	perilipin 1
1052	SYCP2L	2.22266	0.005116	0.012847	synaptonemal complex protein 2-like
1053	TFPT	2.22163	1.58e-31	3.11e-30	TCF3 (E2A) fusion partner (in childhood Leukemia)
1054	HSPB8	2.22157	0.021185	0.047283	heat shock 22kDa protein 8
1055	SURF4	2.22102	2.27e-51	9.26e-50	surfeit 4
1056	MARS2	2.22099	4.07e-42	1.21e-40	methionyl-tRNA synthetase 2_ mitochondrial
1057	TMEM217	2.22077	0.010435	0.024835	transmembrane protein 217
1058	PTRH1	2.21912	8.1e-19	8.63e-18	peptidyl-tRNA hydrolase 1 homolog
1059	SLC7A8	2.2186	2.76e-23	3.8e-22	solute carrier family 7 (amino acid transporter light chain_ L system)_ member 8
1060	NUDT16L1	2.21717	6.31e-48	2.27e-46	nudix (nucleoside diphosphate linked moiety X)-type motif 16-like 1
1061	ALAD	2.21458	0.000209	0.000657	aminolevulinate dehydratase
1062	CSTA	2.21376	0.009083	0.021823	cystatin A (stefin A)
1063	NARFL	2.2128	9.1e-45	2.95e-43	nuclear prelamin A recognition factor-like
1064	NR2F6	2.21273	9.53e-56	4.29e-54	nuclear receptor subfamily 2_ group F_ member 6
1065	GJB2	2.21261	0.017982	0.040778	gap junction protein, beta 2, 26kDa
1066	MZT2B	2.21183	2.58e-50	1.01e-48	mitotic spindle organizing protein 2B
1067	KLF16	2.21066	5.94e-28	1.02e-26	Kruppel-like factor 16
1068	FAT1	2.21059	1.81e-57	8.59e-56	FAT atypical cadherin 1
1069	TNKS2-AS1	2.20935	0.012896	0.030116	TNKS2 antisense RNA 1 (head to head)
1070	TNIP2	2.20762	2.84e-36	6.67e-35	TNFAIP3 interacting protein 2
1071	ZNF613	2.2074	7.07e-20	8.03e-19	zinc finger protein 613
1072	ANKRD20A9P	2.20668	0.019768	0.044456	ankyrin repeat domain 20 family, member A9, pseudogene
1073	PIAS1	2.20604	1.87e-32	3.77e-31	protein inhibitor of activated STAT_ 1
1074	SRSF12	2.2032	0.000626	0.001827	serine/arginine-rich splicing factor 12
1075	NCLN	2.20007	2.95e-40	8.24e-39	nicalin
1076	MSTO1	2.19932	5.25e-10	3e-09	misato 1_ mitochondrial distribution and morphology regulator
1077	LOC391322	2.19692	2.5e-06	9.88e-06	D-dopachrome tautomerase-like
1078	FKBP2	2.19437	4.39e-22	5.68e-21	FK506 binding protein 2_ 13kDa
1079	ENTPD2	2.19375	3.15e-08	1.52e-07	ectonucleoside triphosphate diphosphohydrolase 2
1080	LINC01341	2.19264	7.98e-05	0.000264	long intergenic non-protein coding RNA 1341
1081	MVK	2.19229	7.45e-19	7.95e-18	mevalonate kinase
1082	OSBPL5	2.19223	5.76e-55	2.55e-53	oxysterol binding protein-like 5
1083	TMEM201	2.19164	1.58e-21	1.98e-20	transmembrane protein 201
1084	TAS2R14	2.19055	0.004374	0.01112	taste receptor, type 2, member 14
1085	EFNA5	2.19044	4.81e-44	1.52e-42	ephrin-A5
1086	DHRS3	2.1895	0.000179	0.000568	dehydrogenase/reductase (SDR family) member 3
1087	ZNF706	2.18784	4.26e-35	9.5e-34	zinc finger protein 706
1088	SNORA37	2.18778	0.005453	0.01363	small nucleolar RNA, H/ACA box 37
1089	PTPRJ	2.18771	4.94e-31	9.49e-30	protein tyrosine phosphatase_ receptor type_ J
1090	MYLK4	2.18681	0.01458	0.033645	myosin light chain kinase family, member 4
1091	LOC284801	2.18603	6.33e-21	7.66e-20	NA
1092	ATP6V0A2	2.18513	9.77e-47	3.37e-45	ATPase_ H+ transporting_ lysosomal V0 subunit a2
1093	CTRL	2.18359	0.002333	0.006239	chymotrypsin-like
1094	CLN6	2.18351	2.17e-21	2.69e-20	ceroid-lipofuscinosis_ neuronal 6_ late infantile_ variant
1095	OSBP	2.18344	6.2e-58	2.99e-56	oxysterol binding protein
1096	PYGB	2.17978	1.97e-47	6.93e-46	phosphorylase_ glycogen; brain
1097	CDC25A	2.17855	8.29e-18	8.4e-17	cell division cycle 25A
1098	CHKA	2.17706	2.78e-42	8.32e-41	choline kinase alpha
1099	CCBL1	2.17641	2.49e-20	2.89e-19	cysteine conjugate-beta lyase_ cytoplasmic
1100	TTLL12	2.17629	3.52e-49	1.32e-47	tubulin tyrosine ligase-like family member 12
1101	LUC7L2	2.17531	1.51e-20	1.78e-19	LUC7-like 2 pre-mRNA splicing factor
1102	ABCB6	2.17508	6.03e-37	1.46e-35	ATP-binding cassette_ sub-family B (MDR/TAP)_ member 6 (Langereis blood group)
1103	PLXNB3	2.1658	2.89e-34	6.22e-33	plexin B3
1104	SCARF2	2.16518	3.65e-10	2.12e-09	scavenger receptor class F_ member 2
1105	AP1B1	2.16448	9.99e-28	1.69e-26	adaptor-related protein complex 1_ beta 1 subunit
1106	TBC1D30	2.16307	1.28e-47	4.57e-46	TBC1 domain family_ member 30
1107	ID2	2.15982	1.83e-27	3.06e-26	inhibitor of DNA binding 2_ dominant negative helix-loop-helix protein
1108	CAMSAP3	2.15908	2.09e-46	7.12e-45	calmodulin regulated spectrin-associated protein family_ member 3
1109	RAD54B	2.15648	1.4e-16	1.31e-15	RAD54 homolog B (S. cerevisiae)
1110	PLOD3	2.15638	8.61e-34	1.82e-32	procollagen-lysine_ 2-oxoglutarate 5-dioxygenase 3
1111	PICK1	2.15623	1.19e-37	2.94e-36	protein interacting with PRKCA 1
1112	UBE2G1	2.15593	1.43e-50	5.66e-49	ubiquitin-conjugating enzyme E2G 1
1113	EXTL2	2.15548	9.62e-26	1.5e-24	exostosin-like glycosyltransferase 2
1114	C12orf65	2.15517	2.68e-31	5.19e-30	chromosome 12 open reading frame 65
1115	GFM1	2.15514	9.94e-40	2.7e-38	G elongation factor_ mitochondrial 1
1116	LSS	2.15342	2.88e-49	1.09e-47	lanosterol synthase (2_3-oxidosqualene-lanosterol cyclase)
1117	SMIM5	2.15264	0.019267	0.043445	small integral membrane protein 5
1118	RAB20	2.15218	2.05e-17	2.02e-16	RAB20_ member RAS oncogene family
1119	SCYL1	2.1488	4.59e-42	1.36e-40	SCY1-like_ kinase-like 1
1120	IFRD2	2.14782	4.21e-50	1.64e-48	interferon-related developmental regulator 2
1121	C15orf61	2.14719	5.62e-17	5.41e-16	chromosome 15 open reading frame 61
1122	TRPM4	2.14587	6.78e-28	1.16e-26	transient receptor potential cation channel_ subfamily M_ member 4
1123	FDFT1	2.14578	3.27e-48	1.19e-46	farnesyl-diphosphate farnesyltransferase 1
1124	ARHGAP1	2.14414	4.18e-47	1.46e-45	Rho GTPase activating protein 1
1125	PPP1CB	2.14174	1.43e-44	4.6e-43	protein phosphatase 1_ catalytic subunit_ beta isozyme
1126	PTRH2	2.14061	5.82e-38	1.47e-36	peptidyl-tRNA hydrolase 2
1127	KIF13B	2.13902	9.43e-27	1.53e-25	kinesin family member 13B
1128	LOC101927843	2.13855	0.019542	0.043997	uncharacterized LOC101927843
1129	C2orf76	2.13844	1.56e-25	2.41e-24	chromosome 2 open reading frame 76
1130	CYP2E1	2.13739	1.36e-06	5.54e-06	cytochrome P450_ family 2_ subfamily E_ polypeptide 1
1131	SMTN	2.13702	4.27e-38	1.09e-36	smoothelin
1132	FKBP11	2.13677	8.43e-17	8e-16	FK506 binding protein 11_ 19 kDa
1133	FBXL6	2.13458	8.22e-19	8.75e-18	F-box and leucine-rich repeat protein 6
1134	PIPOX	2.13434	0.016984	0.038705	pipecolic acid oxidase
1135	PAGR1	2.13273	5.01e-48	1.82e-46	PAXIP1 associated glutamate-rich protein 1
1136	ZMIZ1	2.13262	7.75e-24	1.1e-22	zinc finger_ MIZ-type containing 1
1137	NEDD4L	2.13249	1.25e-34	2.73e-33	neural precursor cell expressed_ developmentally down-regulated 4-like_ E3 ubiquitin protein ligase
1138	DHX37	2.13228	2.17e-35	4.88e-34	DEAH (Asp-Glu-Ala-His) box polypeptide 37
1139	ACACA	2.13088	4.64e-34	9.89e-33	acetyl-CoA carboxylase alpha
1140	C1QTNF3-AMACR	2.13042	0.00471	0.011911	C1QTNF3-AMACR readthrough (NMD candidate)
1141	CRYM	2.12864	1.13e-08	5.71e-08	crystallin_ mu
1142	ICAM3	2.12797	5.35e-21	6.5e-20	intercellular adhesion molecule 3
1143	CLDND2	2.12744	0.004343	0.011053	claudin domain containing 2
1144	LINC01060	2.12405	0.004889	0.012325	long intergenic non-protein coding RNA 1060
1145	DNALI1	2.12271	4.47e-07	1.92e-06	dynein_ axonemal_ light intermediate chain 1
1146	POP1	2.12082	3.17e-21	3.88e-20	POP1 homolog_ ribonuclease P/MRP subunit
1147	LINC00116	2.1202	7.6e-28	1.3e-26	long intergenic non-protein coding RNA 116
1148	E4F1	2.12007	3.12e-46	1.05e-44	E4F transcription factor 1
1149	NFKBIB	2.12002	2.46e-19	2.7e-18	nuclear factor of kappa light polypeptide gene enhancer in B-cells inhibitor_ beta
1150	H1FX	2.11885	1.03e-29	1.88e-28	H1 histone family_ member X
1151	PRICKLE3	2.11863	8.25e-11	5.06e-10	prickle homolog 3
1152	NEO1	2.11789	1.54e-27	2.59e-26	neogenin 1
1153	MRPS12	2.11613	4.76e-40	1.31e-38	mitochondrial ribosomal protein S12
1154	LMAN1	2.1159	8.67e-63	4.74e-61	lectin_ mannose-binding_ 1
1155	PPRC1	2.11582	3.18e-28	5.51e-27	peroxisome proliferator-activated receptor gamma_ coactivator-related 1
1156	PDF	2.11566	3.47e-10	2.02e-09	peptide deformylase (mitochondrial)
1157	ANO2	2.11515	0.022215	0.04938	anoctamin 2, calcium activated chloride channel
1158	ESRRA	2.11368	7.89e-53	3.32e-51	estrogen-related receptor alpha
1159	SRPK3	2.11316	0.004548	0.011535	SRSF protein kinase 3
1160	GOLGA2	2.11156	3.71e-54	1.62e-52	golgin A2
1161	PCDHGB8P	2.1107	0.007914	0.019238	protocadherin gamma subfamily B, 8 pseudogene
1162	TRABD	2.10951	3.97e-28	6.86e-27	TraB domain containing
1163	ANG	2.1091	5.78e-05	0.000195	angiogenin_ ribonuclease_ RNase A family_ 5
1164	GALNT7	2.10858	2.21e-20	2.57e-19	polypeptide N-acetylgalactosaminyltransferase 7
1165	KLHL31	2.10824	2.1e-05	7.45e-05	kelch-like family member 31
1166	LHX4	2.10807	0.006011	0.01491	LIM homeobox 4
1167	TNRC6C-AS1	2.10696	6.47e-17	6.21e-16	TNRC6C antisense RNA 1
1168	ZNF593	2.10631	2.78e-17	2.73e-16	zinc finger protein 593
1169	GAS6-AS2	2.10551	0.005724	0.014252	GAS6 antisense RNA 2 (head to head)
1170	KLC2	2.10501	2.76e-39	7.38e-38	kinesin light chain 2
1171	MEAF6	2.10452	1.34e-29	2.44e-28	MYST/Esa1-associated factor 6
1172	LTBR	2.1031	6.69e-45	2.19e-43	lymphotoxin beta receptor (TNFR superfamily_ member 3)
1173	ATAD3A	2.10294	1.38e-26	2.21e-25	ATPase family_ AAA domain containing 3A
1174	BET1L	2.10277	2.33e-37	5.74e-36	Bet1 golgi vesicular membrane trafficking protein-like
1175	SLC22A31	2.10207	6.67e-18	6.79e-17	solute carrier family 22_ member 31
1176	RRS1	2.10173	1.82e-27	3.05e-26	ribosome biogenesis regulator homolog
1177	COASY	2.10061	2.04e-51	8.34e-50	CoA synthase
1178	ID4	2.09951	0.001126	0.003158	inhibitor of DNA binding 4_ dominant negative helix-loop-helix protein
1179	SLC35A2	2.09903	5.21e-34	1.11e-32	solute carrier family 35 (UDP-galactose transporter)_ member A2
1180	CYB5R3	2.09484	7.6e-23	1.02e-21	cytochrome b5 reductase 3
1181	PACSIN1	2.09459	2.99e-19	3.26e-18	protein kinase C and casein kinase substrate in neurons 1
1182	SLC52A2	2.09348	9.28e-46	3.09e-44	solute carrier family 52 (riboflavin transporter)_ member 2
1183	YIF1A	2.09321	1.74e-38	4.5e-37	Yip1 interacting factor homolog A (S. cerevisiae)
1184	B4GALNT3	2.09285	1.08e-10	6.55e-10	beta-1_4-N-acetyl-galactosaminyl transferase 3
1185	COPRS	2.09245	5.89e-36	1.36e-34	coordinator of PRMT5_ differentiation stimulator
1186	NUDT22	2.09242	1.11e-25	1.73e-24	nudix (nucleoside diphosphate linked moiety X)-type motif 22
1187	PAM16	2.09149	0.000633	0.001843	presequence translocase-associated motor 16 homolog (S. cerevisiae)
1188	PPM1F	2.09117	9.32e-35	2.05e-33	protein phosphatase_ Mg2+/Mn2+ dependent_ 1F
1189	DHCR7	2.09072	1.3e-39	3.5e-38	7-dehydrocholesterol reductase
1190	SPCS3	2.08995	4.22e-38	1.08e-36	signal peptidase complex subunit 3
1191	SPON2	2.08971	5.79e-50	2.23e-48	spondin 2_ extracellular matrix protein
1192	RNH1	2.08876	4.42e-29	7.87e-28	ribonuclease/angiogenin inhibitor 1
1193	FOXD4L1	2.08848	0.001206	0.003363	forkhead box D4-like 1
1194	FAM173A	2.08772	4.62e-20	5.3e-19	family with sequence similarity 173_ member A
1195	IPPK	2.08665	4.61e-36	1.07e-34	inositol 1_3_4_5_6-pentakisphosphate 2-kinase
1196	TMEM109	2.08561	6.9e-45	2.25e-43	transmembrane protein 109
1197	ABHD12	2.08421	9.53e-30	1.74e-28	abhydrolase domain containing 12
1198	RPUSD1	2.08219	2.35e-33	4.87e-32	RNA pseudouridylate synthase domain containing 1
1199	FAM222A	2.08129	1.25e-08	6.29e-08	family with sequence similarity 222_ member A
1200	DGKA	2.07984	9.55e-11	5.82e-10	diacylglycerol kinase_ alpha 80kDa
1201	RREB1	2.07939	9.02e-36	2.07e-34	ras responsive element binding protein 1
1202	SMAP1	2.07926	1.2e-15	1.07e-14	small ArfGAP 1
1203	PREB	2.07841	1.37e-29	2.48e-28	prolactin regulatory element binding
1204	ANKZF1	2.07832	1.3e-35	2.97e-34	ankyrin repeat and zinc finger domain containing 1
1205	ANO7	2.0775	7.03e-15	5.91e-14	anoctamin 7
1206	CDKN2B	2.07605	5.27e-08	2.49e-07	cyclin-dependent kinase inhibitor 2B (p15_ inhibits CDK4)
1207	S100A11	2.07431	8.54e-24	1.21e-22	S100 calcium binding protein A11
1208	VPS26B	2.07319	2.13e-59	1.06e-57	VPS26 retromer complex component B
1209	MFSD12	2.07222	1.62e-44	5.19e-43	major facilitator superfamily domain containing 12
1210	SEC63	2.06974	7.3e-39	1.92e-37	SEC63 homolog_ protein translocation regulator
1211	MROH6	2.06963	1.07e-12	7.64e-12	maestro heat-like repeat family member 6
1212	DUSP9	2.0692	0.000191	0.000603	dual specificity phosphatase 9
1213	QPCTL	2.06905	1.5e-13	1.15e-12	glutaminyl-peptide cyclotransferase-like
1214	APOD	2.06884	0.000173	0.000548	apolipoprotein D
1215	ZNF628	2.06846	6.37e-11	3.96e-10	zinc finger protein 628
1216	MYBBP1A	2.06839	2.05e-35	4.63e-34	MYB binding protein (P160) 1a
1217	SH3PXD2B	2.06677	7.67e-22	9.77e-21	SH3 and PX domains 2B
1218	HPX	2.06581	0.002694	0.00712	hemopexin
1219	C2CD2L	2.06578	1.89e-36	4.48e-35	C2CD2-like
1220	LOC642423	2.06431	0.003171	0.008267	golgin A2 pseudogene
1221	PLXDC1	2.06299	0.020438	0.0458	plexin domain containing 1
1222	FECH	2.06248	2.98e-52	1.24e-50	ferrochelatase
1223	IDH1-AS1	2.06172	2.03e-06	8.12e-06	IDH1 antisense RNA 1
1224	SLC19A1	2.05935	3.6e-19	3.91e-18	solute carrier family 19 (folate transporter)_ member 1
1225	ACTB	2.05882	2.76e-45	9.12e-44	actin_ beta
1226	TMEM150A	2.05872	2.11e-19	2.33e-18	transmembrane protein 150A
1227	OVCA2	2.05812	1.09e-05	4e-05	ovarian tumor suppressor candidate 2
1228	DTX2	2.05718	6.74e-17	6.45e-16	deltex 2_ E3 ubiquitin ligase
1229	STARD3NL	2.05569	3.09e-36	7.24e-35	STARD3 N-terminal like
1230	MPG	2.05477	1.31e-27	2.2e-26	N-methylpurine DNA glycosylase
1231	ACADM	2.05406	4.89e-32	9.7e-31	acyl-CoA dehydrogenase_ C-4 to C-12 straight chain
1232	ZNF385B	2.05307	8.98e-14	6.95e-13	zinc finger protein 385B
1233	SLC10A7	2.05106	8.66e-30	1.59e-28	solute carrier family 10_ member 7
1234	KCTD3	2.04971	9.42e-35	2.07e-33	potassium channel tetramerization domain containing 3
1235	LOC101928158	2.04914	9.56e-19	1.01e-17	NA
1236	C9orf142	2.04863	8.36e-30	1.54e-28	chromosome 9 open reading frame 142
1237	DPH2	2.04721	4.26e-30	7.9e-29	DPH2 homolog
1238	NOP16	2.0471	1.32e-36	3.15e-35	NOP16 nucleolar protein
1239	OPRL1	2.04639	0.008113	0.019668	opiate receptor-like 1
1240	PRADC1	2.0463	9.63e-15	8e-14	protease-associated domain containing 1
1241	SNAPC1	2.04601	3.51e-27	5.81e-26	small nuclear RNA activating complex_ polypeptide 1_ 43kDa
1242	CHD5	2.04559	0.00143	0.003947	chromodomain helicase DNA binding protein 5
1243	DUS1L	2.04552	3.08e-42	9.2e-41	dihydrouridine synthase 1-like
1244	WIZ	2.04531	1.56e-34	3.4e-33	widely interspaced zinc finger motifs
1245	SEMA4A	2.04525	1.8e-39	4.84e-38	sema domain_ immunoglobulin domain (Ig)_ transmembrane domain (TM) and short cytoplasmic domain_ (semaphorin) 4A
1246	TRIM13	2.04426	9.99e-22	1.26e-20	tripartite motif containing 13
1247	PLEKHG3	2.04421	1.75e-43	5.44e-42	pleckstrin homology domain containing_ family G (with RhoGef domain) member 3
1248	TAOK3	2.04365	5.31e-36	1.23e-34	TAO kinase 3
1249	DPM3	2.04338	2.52e-15	2.18e-14	dolichyl-phosphate mannosyltransferase polypeptide 3
1250	GRHL2	2.04292	1.18e-28	2.07e-27	grainyhead-like transcription factor 2
1251	SLC1A3	2.04286	0.020835	0.046599	solute carrier family 1 (glial high affinity glutamate transporter), member 3
1252	ELOVL1	2.04273	6.15e-34	1.3e-32	ELOVL fatty acid elongase 1
1253	TMEM39A	2.04191	8.93e-31	1.7e-29	transmembrane protein 39A
1254	SLC2A4	2.04137	1.62e-11	1.05e-10	solute carrier family 2 (facilitated glucose transporter)_ member 4
1255	RABEP2	2.04078	1.02e-39	2.77e-38	rabaptin_ RAB GTPase binding effector protein 2
1256	C6orf132	2.04031	9.17e-27	1.49e-25	chromosome 6 open reading frame 132
1257	ACLY	2.03965	1.18e-49	4.49e-48	ATP citrate lyase
1258	ATAD3B	2.03928	1.12e-22	1.49e-21	ATPase family_ AAA domain containing 3B
1259	PLXNB2	2.03914	7.28e-51	2.91e-49	plexin B2
1260	SUGT1P1	2.03898	0.006914	0.016979	SUGT1 pseudogene 1
1261	UBE2J1	2.03884	1.5e-36	3.58e-35	ubiquitin-conjugating enzyme E2_ J1
1262	ACTR3	2.03757	9.98e-28	1.69e-26	ARP3 actin-related protein 3 homolog (yeast)
1263	RNF126	2.03698	2.51e-28	4.38e-27	ring finger protein 126
1264	MAPK11	2.03657	1.29e-21	1.62e-20	mitogen-activated protein kinase 11
1265	LTF	2.03327	0.012327	0.028875	lactotransferrin
1266	STAG3	2.0322	0.016091	0.036826	stromal antigen 3
1267	MGRN1	2.03139	4.89e-38	1.24e-36	mahogunin ring finger 1_ E3 ubiquitin protein ligase
1268	PCDHB19P	2.03122	0.008713	0.020985	protocadherin beta 19 pseudogene
1269	RHOBTB3	2.0298	1.71e-11	1.11e-10	Rho-related BTB domain containing 3
1270	EPN2	2.02927	2.36e-44	7.52e-43	epsin 2
1271	THRB	2.02848	3.3e-46	1.11e-44	thyroid hormone receptor_ beta
1272	TESK1	2.02737	5.07e-31	9.73e-30	testis-specific kinase 1
1273	PRR7	2.02699	5.95e-16	5.39e-15	proline rich 7 (synaptic)
1274	FBXW2	2.02686	1.12e-37	2.78e-36	F-box and WD repeat domain containing 2
1275	WDR1	2.02684	3.53e-41	1.01e-39	WD repeat domain 1
1276	DCAF6	2.02573	7.27e-43	2.22e-41	DDB1 and CUL4 associated factor 6
1277	SND1	2.0255	4.05e-48	1.47e-46	staphylococcal nuclease and tudor domain containing 1
1278	FADS1	2.02531	4.58e-23	6.22e-22	fatty acid desaturase 1
1279	PQLC1	2.0251	1.55e-34	3.38e-33	PQ loop repeat containing 1
1280	RGMB	2.02496	1.76e-44	5.63e-43	repulsive guidance molecule family member b
1281	TOMM40	2.02427	9.41e-26	1.47e-24	translocase of outer mitochondrial membrane 40 homolog (yeast)
1282	ZNF652	2.02364	1.98e-48	7.3e-47	zinc finger protein 652
1283	GPC5-AS1	2.02263	0.009608	0.023003	GPC5 antisense RNA 1
1284	LRFN4	2.02261	1.55e-24	2.26e-23	leucine rich repeat and fibronectin type III domain containing 4
1285	ZDHHC24	2.02209	2.39e-22	3.12e-21	zinc finger_ DHHC-type containing 24
1286	TAX1BP3	2.02187	2.94e-06	1.15e-05	Tax1 (human T-cell leukemia virus type I) binding protein 3
1287	IFT57	2.01978	2.38e-33	4.94e-32	intraflagellar transport 57
1288	ZSWIM8	2.01831	8.5e-37	2.05e-35	zinc finger_ SWIM-type containing 8
1289	RMRP	2.0182	0.003004	0.007866	RNA component of mitochondrial RNA processing endoribonuclease
1290	GBF1	2.01774	6.76e-57	3.14e-55	golgi brefeldin A resistant guanine nucleotide exchange factor 1
1291	MICALL1	2.01731	2.85e-28	4.95e-27	MICAL-like 1
1292	SNORD55	2.01696	5.96e-05	0.0002	small nucleolar RNA_ C/D box 55
1294	ASL	2.01589	3.43e-29	6.12e-28	argininosuccinate lyase
1293	ANKRD13D	2.01589	2.19e-36	5.17e-35	ankyrin repeat domain 13 family_ member D
1295	CD9	2.01462	6.06e-31	1.16e-29	CD9 molecule
1296	ANKRD27	2.01338	4.38e-39	1.16e-37	ankyrin repeat domain 27 (VPS9 domain)
1297	SSNA1	2.01296	2.99e-36	7.01e-35	Sjogren syndrome nuclear autoantigen 1
1298	ZNF408	2.01217	2.8e-15	2.42e-14	zinc finger protein 408
1299	S100A4	2.01213	0.004109	0.010512	S100 calcium binding protein A4
1300	PPP1R15B	2.0121	4.27e-51	1.73e-49	protein phosphatase 1_ regulatory subunit 15B
1301	RBM47	2.0115	9.09e-27	1.48e-25	RNA binding motif protein 47
1302	KDELR2	2.0114	1.45e-37	3.6e-36	KDEL (Lys-Asp-Glu-Leu) endoplasmic reticulum protein retention receptor 2
1303	RELL2	2.0112	1.88e-13	1.43e-12	RELT-like 2
1304	GCFC2	2.00994	3.95e-34	8.46e-33	GC-rich sequence DNA-binding factor 2
1305	ID1	2.00989	1.21e-20	1.43e-19	inhibitor of DNA binding 1_ dominant negative helix-loop-helix protein
1306	TIGD6	2.00973	8.79e-26	1.37e-24	tigger transposable element derived 6
1307	PPIB	2.0093	6.68e-29	1.18e-27	peptidylprolyl isomerase B (cyclophilin B)
1308	C1orf159	2.00917	2.2e-13	1.65e-12	chromosome 1 open reading frame 159
1309	LGMN	2.009	1.93e-27	3.22e-26	legumain
1310	CEP170B	2.00808	3.39e-47	1.19e-45	centrosomal protein 170B
1311	ANKRD30BL	2.00771	3.27e-06	1.28e-05	ankyrin repeat domain 30B-like
1312	YIPF2	2.00767	1.41e-32	2.85e-31	Yip1 domain family_ member 2
1313	KCNIP3	2.00756	0.007338	0.017935	Kv channel interacting protein 3, calsenilin
1314	SIM2	2.00697	6.79e-21	8.2e-20	single-minded family bHLH transcription factor 2
1315	EFCAB4A	2.00644	2.99e-26	4.76e-25	calcium release activated channel regulator 2B
1316	BCL2L1	2.00477	5.94e-28	1.02e-26	BCL2-like 1
1317	PSMA6	2.00451	7.53e-39	1.97e-37	proteasome subunit alpha 6
1318	FRY	2.00401	2.98e-13	2.22e-12	furry homolog (Drosophila)
1319	MGAT1	2.00316	1.33e-30	2.52e-29	mannosyl (alpha-1_3-)-glycoprotein beta-1_2-N-acetylglucosaminyltransferase
1320	TNFRSF8	2.00212	0.015719	0.03603	tumor necrosis factor receptor superfamily, member 8
1321	LRP4	2.0013	0.001735	0.00472	low density lipoprotein receptor-related protein 4
1322	DNAJC3	2.00073	1.75e-41	5.06e-40	DnaJ (Hsp40) homolog_ subfamily C_ member 3
1323	SLC7A5P2	2.00019	1.61e-10	9.6e-10	solute carrier family 7 (amino acid transporter light chain_ L system)_ member 5 pseudogene 2
1324	RASAL2-AS1	1.99986	0.020842	0.046609	RASAL2 antisense RNA 1
1325	ARPC1B	1.9996	7.87e-26	1.23e-24	actin related protein 2/3 complex_ subunit 1B_ 41kDa
1326	IPCEF1	1.99952	0.007575	0.018473	interaction protein for cytohesin exchange factors 1
1327	TMED1	1.9988	4.11e-21	5.01e-20	transmembrane p24 trafficking protein 1
1328	DOT1L	1.99857	8.15e-34	1.72e-32	DOT1-like histone H3K79 methyltransferase
1329	MIR4664	1.99807	4.13e-05	0.000142	microRNA 4664
1330	SLC10A3	1.99798	3.48e-17	3.4e-16	solute carrier family 10_ member 3
1331	CD274	1.99776	0.018996	0.042868	CD274 molecule
1332	RRP12	1.99727	1.19e-29	2.16e-28	ribosomal RNA processing 12 homolog
1333	GLTPD1	1.99611	1.54e-27	2.59e-26	ceramide-1-phosphate transfer protein
1334	GAMT	1.99573	2.06e-33	4.29e-32	guanidinoacetate N-methyltransferase
1335	ADRM1	1.99551	4.39e-30	8.14e-29	adhesion regulating molecule 1
1336	TRIM52	1.99512	1.53e-28	2.68e-27	tripartite motif containing 52
1337	WDR13	1.99452	2.99e-34	6.43e-33	WD repeat domain 13
1338	SNORD104	1.99447	2.48e-08	1.21e-07	small nucleolar RNA_ C/D box 104
1339	DGKQ	1.99415	1.36e-41	3.94e-40	diacylglycerol kinase_ theta 110kDa
1340	ARTN	1.9939	2.07e-08	1.02e-07	artemin
1341	ALG2	1.99341	3.04e-29	5.45e-28	ALG2_ alpha-1_3/1_6-mannosyltransferase
1342	CLDN7	1.99266	7.36e-36	1.69e-34	claudin 7
1343	CTU1	1.99237	1.63e-08	8.12e-08	cytosolic thiouridylase subunit 1
1344	LOC100506023	1.99215	1.27e-08	6.38e-08	uncharacterized LOC100506023
1345	PPP1R13B	1.99097	4e-23	5.45e-22	protein phosphatase 1_ regulatory subunit 13B
1346	MEN1	1.99086	8.02e-30	1.47e-28	multiple endocrine neoplasia I
1347	SLC22A5	1.98879	2.11e-14	1.7e-13	solute carrier family 22 (organic cation/carnitine transporter)_ member 5
1348	PLA2G4F	1.98844	1.62e-30	3.05e-29	phospholipase A2_ group IVF
1349	RAVER1	1.98791	1.5e-22	1.99e-21	ribonucleoprotein_ PTB-binding 1
1350	RAB43	1.98567	7.43e-06	2.78e-05	RAB43_ member RAS oncogene family
1351	CTTN	1.98518	1.75e-50	6.91e-49	cortactin
1352	RABAC1	1.98502	1.13e-16	1.07e-15	Rab acceptor 1 (prenylated)
1353	SSR1	1.98335	1.44e-44	4.65e-43	signal sequence receptor_ alpha
1354	NOC4L	1.98227	1.84e-19	2.04e-18	nucleolar complex associated 4 homolog
1355	PKP3	1.98149	7.31e-38	1.84e-36	plakophilin 3
1356	TPTE2P5	1.98095	0.00456	0.011562	transmembrane phosphoinositide 3-phosphatase and tensin homolog 2 pseudogene 5
1357	SYCP2	1.98091	0.010128	0.024157	synaptonemal complex protein 2
1358	PCDHB7	1.98068	0.006875	0.016888	protocadherin beta 7
1359	ZBED3-AS1	1.98003	4.43e-06	1.71e-05	ZBED3 antisense RNA 1
1360	LOC101926895	1.97975	0.020134	0.045195
1361	KCTD9	1.97809	2.61e-24	3.78e-23	potassium channel tetramerization domain containing 9
1362	FAM177A1	1.97453	9.92e-31	1.89e-29	family with sequence similarity 177_ member A1
1363	DMPK	1.97371	5.8e-09	3.01e-08	dystrophia myotonica-protein kinase
1364	LAD1	1.97369	2.85e-32	5.71e-31	ladinin 1
1365	SCRIB	1.97294	4.08e-40	1.13e-38	scribbled planar cell polarity protein
1366	SMOX	1.97252	1.41e-10	8.44e-10	spermine oxidase
1367	ZNF579	1.9711	2.43e-13	1.82e-12	zinc finger protein 579
1368	EIF4EBP3	1.97002	0.00079	0.00227	eukaryotic translation initiation factor 4E binding protein 3
1369	EZR	1.9686	1.9e-33	3.96e-32	ezrin
1370	ACY1	1.96783	6.65e-10	3.76e-09	aminoacylase 1
1371	BST2	1.96688	0.02237	0.049683	bone marrow stromal cell antigen 2
1372	HSD11B2	1.96662	0.00012	0.000388	hydroxysteroid (11-beta) dehydrogenase 2
1373	TSC2	1.96497	9.68e-42	2.82e-40	tuberous sclerosis 2
1374	COL26A1	1.96432	1.08e-14	8.96e-14	collagen_ type XXVI_ alpha 1
1375	ORC5	1.96386	2.8e-34	6.05e-33	origin recognition complex_ subunit 5
1376	RHBG	1.96349	0.011093	0.026224	Rh family, B glycoprotein (gene/pseudogene)
1377	MRPS26	1.96341	2.68e-36	6.31e-35	mitochondrial ribosomal protein S26
1378	GNPNAT1	1.96338	8.74e-41	2.47e-39	glucosamine-phosphate N-acetyltransferase 1
1379	FZD9	1.96237	3.45e-06	1.34e-05	frizzled class receptor 9
1380	FANCE	1.96232	4.76e-18	4.88e-17	Fanconi anemia_ complementation group E
1381	PVRL3	1.96221	0.000205	0.000643	poliovirus receptor-related 3
1382	A1BG	1.96217	8.41e-14	6.52e-13	alpha-1-B glycoprotein
1383	ZNF841	1.96142	1.09e-29	1.99e-28	zinc finger protein 841
1384	TYMP	1.95966	4.95e-15	4.22e-14	thymidine phosphorylase
1385	RHBDF1	1.95819	2e-35	4.53e-34	rhomboid 5 homolog 1 (Drosophila)
1386	PWWP2B	1.95816	9.32e-24	1.31e-22	PWWP domain containing 2B
1387	MGLL	1.95785	1.46e-07	6.58e-07	monoglyceride lipase
1388	YIPF1	1.95754	1.64e-34	3.57e-33	Yip1 domain family_ member 1
1389	MVD	1.9551	2.44e-17	2.4e-16	mevalonate (diphospho) decarboxylase
1390	NXT1	1.95448	5.27e-12	3.58e-11	nuclear transport factor 2-like export factor 1
1391	STYK1	1.95342	1.5e-20	1.76e-19	serine/threonine/tyrosine kinase 1
1392	SPSB2	1.9534	2.96e-11	1.88e-10	splA/ryanodine receptor domain and SOCS box containing 2
1393	MGAT2	1.95235	5.51e-29	9.78e-28	mannosyl (alpha-1_6-)-glycoprotein beta-1_2-N-acetylglucosaminyltransferase
1394	KIF1C	1.95094	2.79e-51	1.13e-49	kinesin family member 1C
1395	PHRF1	1.95091	2.75e-37	6.74e-36	PHD and ring finger domains 1
1396	NAT2	1.95061	0.020364	0.04566	N-acetyltransferase 2 (arylamine N-acetyltransferase)
1397	SCAND1	1.9502	2.69e-22	3.51e-21	SCAN domain containing 1
1398	TXNDC11	1.94986	1.76e-30	3.3e-29	thioredoxin domain containing 11
1399	MNT	1.94981	1.34e-20	1.59e-19	MAX network transcriptional repressor
1400	USP10	1.94885	1.92e-46	6.57e-45	ubiquitin specific peptidase 10
1401	ALPK3	1.94871	1.27e-09	6.97e-09	alpha-kinase 3
1402	DNPEP	1.94751	3.46e-31	6.69e-30	aspartyl aminopeptidase
1404	MCAT	1.94746	1.81e-19	2.01e-18	malonyl CoA:ACP acyltransferase (mitochondrial)
1403	ADCK4	1.94746	9.45e-32	1.87e-30	aarF domain containing kinase 4
1405	CALU	1.94737	3.91e-42	1.16e-40	calumenin
1406	IMP4	1.94705	1.68e-28	2.94e-27	IMP4_ U3 small nucleolar ribonucleoprotein
1407	FBXW9	1.94656	4.76e-20	5.47e-19	F-box and WD repeat domain containing 9
1408	DNM2	1.94499	5.63e-37	1.37e-35	dynamin 2
1409	AGTRAP	1.94483	1.42e-23	1.98e-22	angiotensin II receptor-associated protein
1410	SELO	1.94308	2e-28	3.5e-27	selenoprotein O
1411	CNDP2	1.94302	3.56e-28	6.15e-27	CNDP dipeptidase 2 (metallopeptidase M20 family)
1412	FBXO31	1.9425	6.37e-35	1.41e-33	F-box protein 31
1413	SREBF1	1.9423	3.11e-35	6.96e-34	sterol regulatory element binding transcription factor 1
1414	OGFRP1	1.94228	0.002337	0.006247	opioid growth factor receptor pseudogene 1
1415	FMNL1	1.94078	0.013724	0.031865	formin-like 1
1416	EPS8L2	1.94013	1.29e-40	3.64e-39	EPS8-like 2
1417	SCN8A	1.93977	0.005362	0.013418	sodium channel, voltage gated, type VIII alpha subunit
1418	KIAA1324	1.9397	0.0081	0.019641	KIAA1324
1419	PCSK1N	1.9396	2.45e-16	2.27e-15	proprotein convertase subtilisin/kexin type 1 inhibitor
1420	ALDH16A1	1.93918	2.4e-15	2.08e-14	aldehyde dehydrogenase 16 family_ member A1
1421	WBP1	1.93786	1.59e-06	6.45e-06	WW domain binding protein 1
1422	THOP1	1.93747	1.26e-25	1.95e-24	thimet oligopeptidase 1
1423	AGFG2	1.93714	8.36e-21	1e-19	ArfGAP with FG repeats 2
1424	NDOR1	1.93534	3.21e-31	6.21e-30	NADPH dependent diflavin oxidoreductase 1
1425	RHBDD3	1.93525	8.38e-24	1.19e-22	rhomboid domain containing 3
1426	FAM195A	1.93475	3.14e-28	5.45e-27	family with sequence similarity 195_ member A
1427	UBE2S	1.93399	5.58e-18	5.7e-17	ubiquitin-conjugating enzyme E2S
1428	SRP19	1.93336	4.1e-26	6.49e-25	signal recognition particle 19kDa
1429	KIAA1656	1.93302	1.84e-11	1.19e-10	KIAA1656 protein
1430	KMT2D	1.93166	2.94e-20	3.41e-19	lysine (K)-specific methyltransferase 2D
1431	CHPF2	1.93058	1.19e-41	3.46e-40	chondroitin polymerizing factor 2
1432	ZNF552	1.92933	2.42e-34	5.25e-33	zinc finger protein 552
1433	CCDC57	1.92921	8.36e-25	1.24e-23	coiled-coil domain containing 57
1434	PHACTR2	1.9266	2.98e-17	2.92e-16	phosphatase and actin regulator 2
1435	POM121	1.92558	1.08e-20	1.28e-19	POM121 transmembrane nucleoporin
1436	SMIM13	1.92394	2.53e-28	4.41e-27	small integral membrane protein 13
1437	ANKS3	1.92303	6.92e-20	7.86e-19	ankyrin repeat and sterile alpha motif domain containing 3
1438	VIM-AS1	1.92254	0.016518	0.03774	VIM antisense RNA 1
1439	TIMM13	1.92234	1.59e-29	2.88e-28	translocase of inner mitochondrial membrane 13 homolog (yeast)
1440	GYS1	1.92192	4.21e-30	7.82e-29	glycogen synthase 1 (muscle)
1441	SGSH	1.92169	2.5e-20	2.91e-19	N-sulfoglucosamine sulfohydrolase
1442	CHFR	1.92126	2.57e-34	5.55e-33	checkpoint with forkhead and ring finger domains_ E3 ubiquitin protein ligase
1443	HIST1H1E	1.92113	1.71e-13	1.3e-12	histone cluster 1_ H1e
1444	ATN1	1.91955	2.24e-21	2.77e-20	atrophin 1
1445	ABHD17A	1.91859	9.26e-30	1.7e-28	abhydrolase domain containing 17A
1446	LOC100506804	1.91857	0.01376	0.031937	uncharacterized LOC100506804
1447	SEC24C	1.91759	3.76e-32	7.48e-31	SEC24 homolog C_ COPII coat complex component
1448	MINOS1	1.91754	1.37e-21	1.72e-20	mitochondrial inner membrane organizing system 1
1449	C17orf62	1.91646	1.86e-35	4.22e-34	chromosome 17 open reading frame 62
1450	SLC35C1	1.91588	1.47e-15	1.3e-14	solute carrier family 35 (GDP-fucose transporter)_ member C1
1452	GOLGA2P7	1.91586	1.46e-17	1.45e-16	golgin A2 pseudogene 7
1451	SLC6A8	1.91586	3.15e-40	8.77e-39	solute carrier family 6 (neurotransmitter transporter)_ member 8
1453	SLC5A6	1.91502	2.56e-30	4.78e-29	solute carrier family 5 (sodium/multivitamin and iodide cotransporter)_ member 6
1454	WDR4	1.91467	3.48e-10	2.02e-09	WD repeat domain 4
1455	MRPL41	1.91434	2.66e-28	4.64e-27	mitochondrial ribosomal protein L41
1456	KCP	1.9122	0.009962	0.023786	kielin/chordin-like protein
1457	MRM1	1.91204	8.84e-10	4.94e-09	mitochondrial rRNA methyltransferase 1
1458	SIVA1	1.91163	4.9e-20	5.62e-19	SIVA1_ apoptosis-inducing factor
1459	MAP3K11	1.91149	4.39e-34	9.39e-33	mitogen-activated protein kinase kinase kinase 11
1460	CAMTA2	1.9114	6.51e-26	1.02e-24	calmodulin binding transcription activator 2
1461	RSG1	1.91038	3.49e-11	2.21e-10	REM2 and RAB-like small GTPase 1
1462	BCAR3	1.90933	1.25e-09	6.88e-09	breast cancer anti-estrogen resistance 3
1463	NAGLU	1.90886	1.89e-24	2.75e-23	N-acetylglucosaminidase_ alpha
1464	SEC13	1.90875	9.89e-26	1.54e-24	SEC13 homolog_ nuclear pore and COPII coat complex component
1465	ZNF787	1.90754	7.32e-16	6.59e-15	zinc finger protein 787
1466	TOM1L2	1.90745	6.78e-20	7.7e-19	target of myb1 like 2 membrane trafficking protein
1467	RPS6KB2	1.90717	9.42e-25	1.4e-23	ribosomal protein S6 kinase_ 70kDa_ polypeptide 2
1468	DHRS2	1.907	0.000121	0.000392	dehydrogenase/reductase (SDR family) member 2
1470	PCLO	1.90659	5.74e-08	2.7e-07	piccolo presynaptic cytomatrix protein
1469	FGFRL1	1.90659	2.68e-35	6.03e-34	fibroblast growth factor receptor-like 1
1471	ARFGAP1	1.90653	2.43e-36	5.72e-35	ADP-ribosylation factor GTPase activating protein 1
1472	B3GALT4	1.90633	2.87e-10	1.68e-09	UDP-Gal:betaGlcNAc beta 1_3-galactosyltransferase_ polypeptide 4
1473	FAM83H	1.90598	5.64e-40	1.55e-38	family with sequence similarity 83_ member H
1474	WWP1	1.90582	7.09e-19	7.56e-18	WW domain containing E3 ubiquitin protein ligase 1
1475	TP53TG3D	1.90581	0.018274	0.04136	TP53 target 3D
1476	ZNF587B	1.90529	2.56e-13	1.92e-12	zinc finger protein 587B
1477	SEC61A1	1.90518	8.76e-40	2.39e-38	Sec61 translocon alpha 1 subunit
1478	KCNK1	1.90476	0.000355	0.001079	potassium channel_ two pore domain subfamily K_ member 1
1479	SEC16A	1.90409	5.83e-46	1.95e-44	SEC16 homolog A_ endoplasmic reticulum export factor
1480	ATP6V0D1	1.90344	1.22e-20	1.45e-19	ATPase_ H+ transporting_ lysosomal 38kDa_ V0 subunit d1
1481	SLC27A4	1.90283	1.42e-35	3.26e-34	solute carrier family 27 (fatty acid transporter)_ member 4
1482	NUDT9	1.90281	5.27e-23	7.13e-22	nudix (nucleoside diphosphate linked moiety X)-type motif 9
1483	SLC25A42	1.90167	1.14e-18	1.2e-17	solute carrier family 25_ member 42
1484	NPHP4	1.9012	1.31e-14	1.07e-13	nephronophthisis 4
1485	FBXO46	1.90008	5.28e-20	6.04e-19	F-box protein 46
1486	PWP2	1.89996	8.28e-28	1.41e-26	PWP2 periodic tryptophan protein homolog (yeast)
1487	RAB29	1.89978	4.53e-23	6.16e-22	RAB29_ member RAS oncogene family
1488	PLOD1	1.89827	9.49e-26	1.48e-24	procollagen-lysine_ 2-oxoglutarate 5-dioxygenase 1
1489	SCAF1	1.89808	1.12e-32	2.28e-31	SR-related CTD-associated factor 1
1490	SRF	1.89784	7.75e-27	1.27e-25	serum response factor
1491	ELFN1-AS1	1.89726	0.000557	0.00164	ELFN1 antisense RNA 1
1492	FTSJ1	1.89676	1.08e-22	1.43e-21	FtsJ RNA methyltransferase homolog 1 (E. coli)
1493	ATMIN	1.89672	4.54e-42	1.34e-40	ATM interactor
1494	SLC31A2	1.89669	1.81e-08	8.96e-08	solute carrier family 31 (copper transporter)_ member 2
1495	E2F1	1.89643	2.47e-10	1.45e-09	E2F transcription factor 1
1496	EEF2K	1.89594	7.23e-24	1.03e-22	eukaryotic elongation factor 2 kinase
1497	ZFAND3	1.89591	4.66e-17	4.51e-16	zinc finger_ AN1-type domain 3
1498	ARMC6	1.8958	7.89e-30	1.45e-28	armadillo repeat containing 6
1499	LOC100131347	1.89579	0.011123	0.02629	RAD52 motif containing 1 pseudogene
1500	ZBTB7A	1.8942	1.21e-21	1.53e-20	zinc finger and BTB domain containing 7A
1501	RASA3	1.89379	7.07e-13	5.11e-12	RAS p21 protein activator 3
1502	HN1L	1.89338	2.71e-42	8.12e-41	hematological and neurological expressed 1-like
1503	CAMK2N2	1.89294	6.71e-05	0.000224	calcium/calmodulin-dependent protein kinase II inhibitor 2
1504	WDR81	1.8927	7.19e-31	1.37e-29	WD repeat domain 81
1505	C19orf24	1.89246	3.11e-22	4.05e-21	chromosome 19 open reading frame 24
1506	MIR8072	1.89199	0.001608	0.004399	microRNA 8072
1507	LRWD1	1.89119	1.07e-12	7.64e-12	leucine-rich repeats and WD repeat domain containing 1
1508	MED30	1.89069	4.92e-09	2.57e-08	mediator complex subunit 30
1509	ELOF1	1.88997	6.27e-28	1.08e-26	ELF1 homolog_ elongation factor 1
1510	FBXW5	1.88966	3.85e-33	7.92e-32	F-box and WD repeat domain containing 5
1511	EIF4EBP1	1.88892	2.11e-13	1.59e-12	eukaryotic translation initiation factor 4E binding protein 1
1512	NTMT1	1.88755	7.39e-23	9.91e-22	N-terminal Xaa-Pro-Lys N-methyltransferase 1
1513	NAB2	1.88753	3.73e-10	2.16e-09	NGFI-A binding protein 2 (EGR1 binding protein 2)
1514	ARHGAP26	1.88698	3.56e-11	2.25e-10	Rho GTPase activating protein 26
1515	ALG1L9P	1.88683	0.005615	0.014006	asparagine-linked glycosylation 1-like 9, pseudogene
1516	FARSA	1.88668	1.32e-30	2.49e-29	phenylalanyl-tRNA synthetase_ alpha subunit
1517	SHROOM2	1.88662	1.08e-26	1.74e-25	shroom family member 2
1518	R3HDM4	1.88563	3.54e-20	4.08e-19	R3H domain containing 4
1519	IQCB1	1.88557	1.67e-23	2.32e-22	IQ motif containing B1
1520	PKMYT1	1.88527	2.6e-07	1.14e-06	protein kinase_ membrane associated tyrosine/threonine 1
1521	HSPA13	1.88519	6.24e-21	7.56e-20	heat shock protein 70kDa family_ member 13
1522	POLR2A	1.88515	1.37e-16	1.28e-15	polymerase (RNA) II (DNA directed) polypeptide A_ 220kDa
1523	CKAP4	1.88505	5.78e-30	1.07e-28	cytoskeleton-associated protein 4
1524	PRKRIP1	1.88459	0.001219	0.003401	PRKR interacting protein 1 (IL11 inducible)
1525	BAG3	1.88427	7.35e-17	7.01e-16	BCL2-associated athanogene 3
1526	KCNRG	1.8839	0.000957	0.002714	potassium channel regulator
1527	SLC22A1	1.88327	0.000163	0.000518	solute carrier family 22 (organic cation transporter)_ member 1
1528	GEMIN8	1.88303	8.39e-22	1.06e-20	gem (nuclear organelle) associated protein 8
1529	SSR2	1.88285	1.61e-25	2.48e-24	signal sequence receptor_ beta (translocon-associated protein beta)
1530	PGP	1.88278	2.25e-21	2.78e-20	phosphoglycolate phosphatase
1531	CNTNAP2	1.88257	6.11e-05	0.000205	contactin associated protein-like 2
1532	SKI	1.8812	1.05e-30	2e-29	SKI proto-oncogene
1533	TRIM46	1.88043	5.26e-05	0.000178	tripartite motif containing 46
1534	ISCA1	1.87939	3.13e-27	5.21e-26	iron-sulfur cluster assembly 1
1535	RDH13	1.87938	1.37e-16	1.28e-15	retinol dehydrogenase 13 (all-trans/9-cis)
1536	LINC00921	1.87935	0.000888	0.002534	long intergenic non-protein coding RNA 921
1537	ATP6V0B	1.87856	2.21e-30	4.16e-29	ATPase_ H+ transporting_ lysosomal 21kDa_ V0 subunit b
1538	GAL	1.87834	1.03e-05	3.8e-05	galanin/GMAP prepropeptide
1539	LOC100507424	1.87755	0.006245	0.015443	uncharacterized LOC100507424
1540	PDIA4	1.87749	2.87e-19	3.13e-18	protein disulfide isomerase family A_ member 4
1541	FAM111B	1.87697	0.002282	0.006112	family with sequence similarity 111_ member B
1542	RHBDL1	1.87664	1.4e-05	5.07e-05	rhomboid_ veinlet-like 1 (Drosophila)
1543	RAB40C	1.87555	1.41e-30	2.67e-29	RAB40C_ member RAS oncogene family
1544	ST14	1.87554	1.57e-26	2.51e-25	suppression of tumorigenicity 14 (colon carcinoma)
1545	URAHP	1.87537	0.021042	0.046994	urate (hydroxyiso-) hydrolase, pseudogene
1546	MAGIX	1.87397	6.37e-06	2.4e-05	MAGI family member_ X-linked
1547	LIMK1	1.87243	2.46e-23	3.4e-22	LIM domain kinase 1
1548	CSPP1	1.87242	7.2e-14	5.6e-13	centrosome and spindle pole associated protein 1
1549	MEGF8	1.87195	6.99e-21	8.44e-20	multiple EGF-like-domains 8
1550	POP7	1.87194	8.09e-17	7.69e-16	POP7 homolog_ ribonuclease P/MRP subunit
1551	UBIAD1	1.87132	1.1e-24	1.62e-23	UbiA prenyltransferase domain containing 1
1552	PSCA	1.87106	1.12e-07	5.13e-07	prostate stem cell antigen
1553	RNF24	1.87099	5.1e-11	3.19e-10	ring finger protein 24
1554	GTPBP3	1.87089	1.03e-13	7.93e-13	GTP binding protein 3 (mitochondrial)
1555	MAPK8IP2	1.87084	1.17e-12	8.34e-12	mitogen-activated protein kinase 8 interacting protein 2
1556	SIRT7	1.87037	7.51e-21	9.05e-20	sirtuin 7
1557	PPAPDC1B	1.87026	6.44e-31	1.23e-29	phosphatidic acid phosphatase type 2 domain containing 1B
1558	UBE2M	1.86977	1.08e-26	1.74e-25	ubiquitin-conjugating enzyme E2M
1559	TELO2	1.86901	3.11e-21	3.82e-20	telomere maintenance 2
1560	ZC3HAV1L	1.86876	2.82e-10	1.65e-09	zinc finger CCCH-type_ antiviral 1-like
1561	VMP1	1.86789	3.37e-35	7.53e-34	vacuole membrane protein 1
1562	TMEM163	1.86693	0.01943	0.043775	transmembrane protein 163
1563	NUBP2	1.86683	6.58e-26	1.03e-24	nucleotide binding protein 2
1564	FAM46C	1.86607	2.37e-09	1.27e-08	family with sequence similarity 46_ member C
1565	PRRG4	1.8653	1.2e-10	7.26e-10	proline rich Gla (G-carboxyglutamic acid) 4 (transmembrane)
1566	GLIS2	1.86519	0.012732	0.029752	GLIS family zinc finger 2
1567	SLC25A10	1.86417	1.26e-29	2.3e-28	solute carrier family 25 (mitochondrial carrier; dicarboxylate transporter)_ member 10
1568	SRPRB	1.86369	8.34e-24	1.18e-22	signal recognition particle receptor_ B subunit
1569	AEN	1.86302	2.72e-21	3.35e-20	apoptosis enhancing nuclease
1570	ADRB1	1.86236	0.002306	0.006174	adrenoceptor beta 1
1571	GIPC1	1.86132	1.08e-24	1.59e-23	GIPC PDZ domain containing family_ member 1
1572	B4GALT2	1.86118	1e-24	1.48e-23	UDP-Gal:betaGlcNAc beta 1_4- galactosyltransferase_ polypeptide 2
1573	HIST1H2AG	1.85814	0.001485	0.004089	histone cluster 1_ H2ag
1574	RHOT2	1.858	1.45e-32	2.93e-31	ras homolog family member T2
1575	WIBG	1.85771	1.03e-24	1.52e-23	within bgcn homolog (Drosophila)
1576	SRP68	1.85753	1.82e-23	2.53e-22	signal recognition particle 68kDa
1577	ENKD1	1.85749	2.08e-13	1.56e-12	enkurin domain containing 1
1578	TGFBR3	1.85651	4.32e-08	2.06e-07	transforming growth factor_ beta receptor III
1579	SERP1	1.8562	1.94e-33	4.04e-32	stress-associated endoplasmic reticulum protein 1
1580	FURIN	1.85591	8.03e-12	5.37e-11	furin (paired basic amino acid cleaving enzyme)
1581	SHROOM1	1.85537	2.59e-22	3.38e-21	shroom family member 1
1582	NECAB3	1.8549	2.93e-27	4.89e-26	N-terminal EF-hand calcium binding protein 3
1583	PPARGC1B	1.85443	2.48e-11	1.59e-10	peroxisome proliferator-activated receptor gamma_ coactivator 1 beta
1584	ANKRD54	1.85393	7.42e-17	7.08e-16	ankyrin repeat domain 54
1585	SLC30A7	1.85374	6.96e-40	1.9e-38	solute carrier family 30 (zinc transporter)_ member 7
1586	KATNB1	1.85316	3.81e-27	6.3e-26	katanin p80 (WD repeat containing) subunit B 1
1587	PEX26	1.85315	2.46e-20	2.86e-19	peroxisomal biogenesis factor 26
1588	NOP2	1.85308	1.68e-28	2.95e-27	NOP2 nucleolar protein
1589	C11orf24	1.85269	4.48e-14	3.54e-13	chromosome 11 open reading frame 24
1590	PAXBP1-AS1	1.85264	2.36e-07	1.04e-06	PAXBP1 antisense RNA 1
1591	CYB561D2	1.85218	1.93e-19	2.13e-18	cytochrome b561 family_ member D2
1592	CCDC157	1.85154	6.93e-05	0.000231	coiled-coil domain containing 157
1593	MAFG	1.85149	6.3e-24	9.01e-23	v-maf avian musculoaponeurotic fibrosarcoma oncogene homolog G
1594	BSN	1.85144	8.28e-06	3.08e-05	bassoon presynaptic cytomatrix protein
1595	C10orf95	1.85037	0.00233	0.006231	chromosome 10 open reading frame 95
1596	JUNB	1.85035	1.25e-14	1.03e-13	jun B proto-oncogene
1597	CYB561	1.85023	1.35e-33	2.83e-32	cytochrome b561
1598	TTLL11	1.84915	8.39e-08	3.89e-07	tubulin tyrosine ligase-like family member 11
1599	KCTD21	1.84883	1.29e-14	1.06e-13	potassium channel tetramerization domain containing 21
1600	MICALL2	1.84837	7.54e-24	1.07e-22	MICAL-like 2
1601	SEC24B	1.8482	3.26e-32	6.51e-31	SEC24 homolog B_ COPII coat complex component
1602	LMF2	1.84768	1.32e-21	1.66e-20	lipase maturation factor 2
1603	PABPN1	1.84761	2.03e-08	9.99e-08	poly(A) binding protein_ nuclear 1
1604	GNG4	1.8469	0.010631	0.025239	guanine nucleotide binding protein (G protein), gamma 4
1605	ALG12	1.84679	2.15e-22	2.82e-21	ALG12_ alpha-1_6-mannosyltransferase
1606	RFNG	1.84632	5.61e-26	8.84e-25	RFNG O-fucosylpeptide 3-beta-N-acetylglucosaminyltransferase
1607	CD3EAP	1.84562	6.75e-10	3.82e-09	CD3e molecule_ epsilon associated protein
1608	PHF6	1.84504	9.03e-26	1.41e-24	PHD finger protein 6
1609	DCAF4	1.84493	4.45e-13	3.26e-12	DDB1 and CUL4 associated factor 4
1610	IDI1	1.84489	3.24e-17	3.17e-16	isopentenyl-diphosphate delta isomerase 1
1611	MON1A	1.84456	3.69e-17	3.6e-16	MON1 secretory trafficking family member A
1612	SDHAP2	1.84411	2.03e-08	9.97e-08	succinate dehydrogenase complex_ subunit A_ flavoprotein pseudogene 2
1613	FGFR4	1.84356	1.32e-05	4.77e-05	fibroblast growth factor receptor 4
1614	PGM3	1.84325	2.5e-24	3.63e-23	phosphoglucomutase 3
1615	LINC00235	1.84314	1.74e-05	6.24e-05	long intergenic non-protein coding RNA 235
1616	TUBG1	1.84288	7.48e-30	1.38e-28	tubulin_ gamma 1
1617	ARID5A	1.84279	8.04e-09	4.12e-08	AT rich interactive domain 5A (MRF1-like)
1618	TREX1	1.84273	4e-22	5.19e-21	three prime repair exonuclease 1
1619	C1orf226	1.84262	2.25e-06	8.96e-06	chromosome 1 open reading frame 226
1620	PCSK7	1.8424	1.56e-26	2.51e-25	proprotein convertase subtilisin/kexin type 7
1621	CCDC74A	1.84111	1.76e-09	9.56e-09	coiled-coil domain containing 74A
1622	URB1	1.84091	1.8e-31	3.52e-30	URB1 ribosome biogenesis 1 homolog (S. cerevisiae)
1623	C6orf226	1.83995	5.07e-08	2.4e-07	chromosome 6 open reading frame 226
1624	AP2S1	1.83927	3.49e-27	5.79e-26	adaptor-related protein complex 2_ sigma 1 subunit
1625	ICOSLG	1.83903	3.28e-07	1.43e-06	inducible T-cell co-stimulator ligand
1626	PHLDA2	1.83781	3.93e-07	1.7e-06	pleckstrin homology-like domain_ family A_ member 2
1627	BRAT1	1.83707	1.15e-33	2.42e-32	BRCA1-associated ATM activator 1
1628	C9orf69	1.837	2.69e-32	5.4e-31	chromosome 9 open reading frame 69
1629	SPTBN2	1.83578	7.29e-36	1.68e-34	spectrin_ beta_ non-erythrocytic 2
1630	CLEC11A	1.83535	2.65e-12	1.84e-11	C-type lectin domain family 11_ member A
1631	BYSL	1.83528	1.66e-23	2.32e-22	bystin-like
1632	PIM3	1.83514	8.76e-19	9.29e-18	Pim-3 proto-oncogene_ serine/threonine kinase
1633	FAM43A	1.83505	7.17e-15	6.02e-14	family with sequence similarity 43_ member A
1634	SBNO2	1.83431	2.94e-34	6.33e-33	strawberry notch homolog 2 (Drosophila)
1635	LOC653712	1.83393	0.014483	0.033456	intraflagellar transport 122 homolog (Chlamydomonas) pseudogene
1636	DNAJC10	1.83373	2.58e-25	3.95e-24	DnaJ (Hsp40) homolog_ subfamily C_ member 10
1637	GLRX	1.83365	4.62e-06	1.77e-05	glutaredoxin (thioltransferase)
1638	MAPK7	1.83337	6.75e-12	4.53e-11	mitogen-activated protein kinase 7
1639	JMJD6	1.83317	1.37e-16	1.28e-15	jumonji domain containing 6
1640	EVI5L	1.83231	3.8e-27	6.29e-26	ecotropic viral integration site 5-like
1641	STEAP3	1.83114	1.6e-12	1.13e-11	STEAP family member 3_ metalloreductase
1642	SLC25A13	1.83083	1.16e-31	2.28e-30	solute carrier family 25 (aspartate/glutamate carrier)_ member 13
1643	GORASP1	1.83021	2.75e-31	5.34e-30	golgi reassembly stacking protein 1_ 65kDa
1644	GRIN2C	1.82952	0.006941	0.017033	glutamate receptor, ionotropic, N-methyl D-aspartate 2C
1645	TRIM27	1.82838	3.05e-37	7.46e-36	tripartite motif containing 27
1646	IPO4	1.82824	6.44e-22	8.24e-21	importin 4
1647	SLC25A33	1.82775	7.11e-28	1.22e-26	solute carrier family 25 (pyrimidine nucleotide carrier)_ member 33
1648	DDX49	1.8273	5.6e-25	8.43e-24	DEAD (Asp-Glu-Ala-Asp) box polypeptide 49
1649	ELFN1	1.82724	0.001958	0.005293	extracellular leucine-rich repeat and fibronectin type III domain containing 1
1650	SNORA38	1.82707	0.004009	0.010275	small nucleolar RNA, H/ACA box 38
1651	WDR41	1.82613	8.35e-32	1.65e-30	WD repeat domain 41
1652	KMT2B	1.82605	3.44e-15	2.96e-14	lysine (K)-specific methyltransferase 2B
1653	UOX	1.8257	0.016111	0.03686	urate oxidase, pseudogene
1654	PVRL2	1.82553	4.62e-29	8.22e-28	poliovirus receptor-related 2 (herpesvirus entry mediator B)
1655	CHCHD5	1.82544	3.74e-13	2.76e-12	coiled-coil-helix-coiled-coil-helix domain containing 5
1656	STX5	1.82467	1.55e-24	2.27e-23	syntaxin 5
1657	COMMD5	1.82459	7.29e-25	1.09e-23	COMM domain containing 5
1658	ALKBH7	1.82404	4.09e-16	3.74e-15	alkB homolog 7
1659	TNPO2	1.82393	3.74e-38	9.54e-37	transportin 2
1660	KNSTRN	1.82388	1.23e-18	1.29e-17	kinetochore-localized astrin/SPAG5 binding protein
1661	GOLGA4	1.82275	5.92e-36	1.37e-34	golgin A4
1662	KLHL25	1.82214	1.37e-18	1.44e-17	kelch-like family member 25
1663	TRMT1	1.82158	1.05e-24	1.55e-23	tRNA methyltransferase 1 homolog (S. cerevisiae)
1664	ARHGEF18	1.81981	3.34e-33	6.89e-32	Rho/Rac guanine nucleotide exchange factor (GEF) 18
1665	MAP7	1.81956	8.78e-33	1.79e-31	microtubule-associated protein 7
1666	GALE	1.81951	3e-31	5.8e-30	UDP-galactose-4-epimerase
1667	DEGS2	1.81825	0.015534	0.035639	delta(4)-desaturase, sphingolipid 2
1668	THBS4	1.81817	0.006243	0.015442	thrombospondin 4
1669	TNFRSF1A	1.81805	1.23e-18	1.3e-17	tumor necrosis factor receptor superfamily_ member 1A
1670	DECR2	1.81789	9.34e-25	1.38e-23	2_4-dienoyl CoA reductase 2_ peroxisomal
1671	FAM13A	1.81776	1.31e-11	8.55e-11	family with sequence similarity 13_ member A
1672	BNIPL	1.81732	0.005201	0.013044	BCL2/adenovirus E1B 19kD interacting protein like
1673	MFSD3	1.81713	8.74e-27	1.42e-25	major facilitator superfamily domain containing 3
1674	ZNF414	1.81685	1.84e-09	9.95e-09	zinc finger protein 414
1675	FAM3A	1.8166	9.9e-20	1.11e-18	family with sequence similarity 3_ member A
1676	ZC3H12A	1.81623	1.2e-15	1.07e-14	zinc finger CCCH-type containing 12A
1677	C4orf48	1.816	3.61e-11	2.28e-10	chromosome 4 open reading frame 48
1678	CHERP	1.81501	7.83e-26	1.23e-24	calcium homeostasis endoplasmic reticulum protein
1679	SSH3	1.81462	8.14e-22	1.03e-20	slingshot protein phosphatase 3
1680	ENTPD6	1.81336	2.07e-38	5.33e-37	ectonucleoside triphosphate diphosphohydrolase 6 (putative)
1681	PHKG2	1.81315	2.58e-30	4.83e-29	phosphorylase kinase_ gamma 2 (testis)
1682	EXOSC4	1.81287	2.65e-15	2.29e-14	exosome component 4
1683	C17orf59	1.81259	1.05e-10	6.39e-10	BLOC-1 related complex subunit 6
1684	PNPLA3	1.81256	0.010718	0.025412	patatin-like phospholipase domain containing 3
1685	CCDC22	1.81236	9.89e-19	1.05e-17	coiled-coil domain containing 22
1686	GOLGB1	1.81182	6.6e-35	1.46e-33	golgin B1
1687	CNGB3	1.81107	0.001507	0.004146	cyclic nucleotide gated channel beta 3
1688	ARHGEF37	1.81089	1.08e-19	1.21e-18	Rho guanine nucleotide exchange factor (GEF) 37
1689	GLUL	1.81083	4.33e-24	6.21e-23	glutamate-ammonia ligase
1690	COX18	1.81066	1.19e-35	2.72e-34	COX18 cytochrome c oxidase assembly factor
1691	MCOLN1	1.81036	9.8e-11	5.96e-10	mucolipin 1
1692	NDUFS7	1.80998	7.59e-16	6.82e-15	NADH dehydrogenase (ubiquinone) Fe-S protein 7_ 20kDa (NADH-coenzyme Q reductase)
1693	FAM189A1	1.80959	0.006904	0.016959	family with sequence similarity 189, member A1
1694	SEC61B	1.80945	1.26e-22	1.68e-21	Sec61 translocon beta subunit
1695	CCDC124	1.80913	1.16e-19	1.3e-18	coiled-coil domain containing 124
1696	FAM86A	1.80694	2.16e-17	2.14e-16	eukaryotic elongation factor 2 lysine methyltransferase
1697	MFSD5	1.80679	6.09e-21	7.38e-20	major facilitator superfamily domain containing 5
1698	MORN1	1.80601	2.12e-07	9.44e-07	MORN repeat containing 1
1699	PAPSS1	1.80547	4.49e-39	1.19e-37	3'-phosphoadenosine 5'-phosphosulfate synthase 1
1700	PKD1	1.8051	1.45e-35	3.31e-34	polycystic kidney disease 1 (autosomal dominant)
1701	CES3	1.80506	0.019009	0.042892	carboxylesterase 3
1702	GRK6	1.80505	2.69e-23	3.71e-22	G protein-coupled receptor kinase 6
1703	RPS19BP1	1.80463	4.53e-16	4.13e-15	ribosomal protein S19 binding protein 1
1704	FHOD1	1.80366	1.49e-20	1.75e-19	formin homology 2 domain containing 1
1705	PLEC	1.80239	5.93e-29	1.05e-27	plectin
1706	TMEM120B	1.80152	1.01e-23	1.42e-22	transmembrane protein 120B
1707	PPP1R16A	1.80099	9.28e-30	1.7e-28	protein phosphatase 1_ regulatory subunit 16A
1708	ZNF512B	1.80075	4.24e-25	6.42e-24	zinc finger protein 512B
1709	HMOX2	1.79998	7.09e-27	1.16e-25	heme oxygenase 2
1710	CACTIN	1.79947	1.21e-20	1.44e-19	cactin_ spliceosome C complex subunit
1711	ELP5	1.79933	1.44e-23	2.01e-22	elongator acetyltransferase complex subunit 5
1712	MIF	1.79925	1.85e-18	1.93e-17	macrophage migration inhibitory factor (glycosylation-inhibiting factor)
1713	COPG1	1.79887	6.11e-33	1.25e-31	coatomer protein complex_ subunit gamma 1
1714	AHNAK	1.79809	2.87e-12	1.99e-11	AHNAK nucleoprotein
1715	FAM151B	1.79789	2.47e-06	9.78e-06	family with sequence similarity 151_ member B
1716	PPAP2B	1.79777	4.66e-06	1.79e-05	phosphatidic acid phosphatase type 2B
1717	ELMSAN1	1.7976	1.12e-20	1.33e-19	ELM2 and Myb/SANT-like domain containing 1
1718	RIPK4	1.79653	1.4e-19	1.56e-18	receptor-interacting serine-threonine kinase 4
1719	EML2	1.79635	4.28e-12	2.93e-11	echinoderm microtubule associated protein like 2
1720	TNRC18	1.79624	7.54e-32	1.49e-30	trinucleotide repeat containing 18
1721	IRAK1	1.79614	1.23e-37	3.05e-36	interleukin-1 receptor-associated kinase 1
1722	MAMDC4	1.79548	8.26e-15	6.91e-14	MAM domain containing 4
1723	FAM58A	1.7947	6.48e-15	5.47e-14	family with sequence similarity 58_ member A
1724	NSUN5	1.79402	9.65e-20	1.09e-18	NOP2/Sun domain family_ member 5
1725	CROT	1.79246	6.41e-18	6.53e-17	carnitine O-octanoyltransferase
1726	IL1RAPL1	1.79215	3.46e-06	1.35e-05	interleukin 1 receptor accessory protein-like 1
1727	INSIG1	1.79197	9.94e-11	6.04e-10	insulin induced gene 1
1728	HMHA1	1.79142	1.21e-15	1.08e-14	histocompatibility (minor) HA-1
1729	BLOC1S3	1.79132	3.36e-08	1.62e-07	biogenesis of lysosomal organelles complex-1_ subunit 3
1730	MORC4	1.79116	4.15e-17	4.04e-16	MORC family CW-type zinc finger 4
1731	SLC33A1	1.79029	5.48e-19	5.88e-18	solute carrier family 33 (acetyl-CoA transporter)_ member 1
1732	CDK2	1.7902	5.88e-14	4.6e-13	cyclin-dependent kinase 2
1733	XBP1	1.78984	2.39e-24	3.47e-23	X-box binding protein 1
1734	TOM1	1.78905	1.36e-17	1.36e-16	target of myb1 membrane trafficking protein
1735	DEPDC4	1.78885	0.010627	0.025236	DEP domain containing 4
1736	EFCC1	1.7883	0.010322	0.02458	EF-hand and coiled-coil domain containing 1
1737	B3GAT3	1.78621	6.84e-28	1.17e-26	beta-1_3-glucuronyltransferase 3
1738	IKBKG	1.78551	8.39e-10	4.7e-09	inhibitor of kappa light polypeptide gene enhancer in B-cells_ kinase gamma
1739	AP3D1	1.78499	4.12e-33	8.47e-32	adaptor-related protein complex 3_ delta 1 subunit
1740	TEX264	1.78456	5.79e-25	8.71e-24	testis expressed 264
1741	MARCH2	1.78388	6.02e-15	5.09e-14	NA
1742	SCMH1	1.78346	5.42e-22	6.98e-21	sex comb on midleg homolog 1 (Drosophila)
1743	PLEKHA6	1.78328	1.19e-11	7.8e-11	pleckstrin homology domain containing_ family A member 6
1744	ABCB8	1.78236	9.53e-16	8.53e-15	ATP-binding cassette_ sub-family B (MDR/TAP)_ member 8
1745	AGAP5	1.78156	1.91e-05	6.82e-05	ArfGAP with GTPase domain_ ankyrin repeat and PH domain 5
1746	SFXN5	1.78114	3.92e-17	3.82e-16	sideroflexin 5
1747	NACC1	1.77998	3.09e-35	6.94e-34	nucleus accumbens associated 1_ BEN and BTB (POZ) domain containing
1748	DMWD	1.77996	1.89e-09	1.02e-08	dystrophia myotonica_ WD repeat containing
1749	RAB3A	1.77992	3.06e-08	1.48e-07	RAB3A_ member RAS oncogene family
1750	LOC100129917	1.77923	1.34e-12	9.52e-12	uncharacterized LOC100129917
1751	ZNF341	1.77911	3.51e-08	1.69e-07	zinc finger protein 341
1752	LAMA5	1.77907	1.78e-25	2.74e-24	laminin_ alpha 5
1753	CCDC64B	1.77834	3.23e-15	2.78e-14	coiled-coil domain containing 64B
1754	TPGS1	1.77798	1.89e-06	7.59e-06	tubulin polyglutamylase complex subunit 1
1755	SPATS2L	1.77787	3.72e-18	3.85e-17	spermatogenesis associated_ serine-rich 2-like
1756	MICAL2	1.77775	9.17e-12	6.09e-11	microtubule associated monooxygenase_ calponin and LIM domain containing 2
1757	PIEZO1	1.77763	4.76e-33	9.76e-32	piezo-type mechanosensitive ion channel component 1
1758	JMJD4	1.7771	4.23e-27	6.98e-26	jumonji domain containing 4
1759	PITHD1	1.77704	1.78e-21	2.22e-20	PITH (C-terminal proteasome-interacting domain of thioredoxin-like) domain containing 1
1760	SLC39A1	1.77649	1.73e-29	3.13e-28	solute carrier family 39 (zinc transporter)_ member 1
1761	NAPA	1.77644	2.59e-16	2.39e-15	N-ethylmaleimide-sensitive factor attachment protein_ alpha
1762	MBD3	1.77546	2.72e-32	5.46e-31	methyl-CpG binding domain protein 3
1763	LINC00471	1.77529	0.000562	0.001656	long intergenic non-protein coding RNA 471
1764	NUDT16P1	1.77497	4.48e-17	4.35e-16	nudix (nucleoside diphosphate linked moiety X)-type motif 16 pseudogene 1
1765	SURF6	1.77468	2.38e-20	2.77e-19	surfeit 6
1766	RRAS	1.77464	5.54e-09	2.88e-08	related RAS viral (r-ras) oncogene homolog
1767	FKBPL	1.77432	6.58e-08	3.08e-07	FK506 binding protein like
1768	PCDHB10	1.77401	0.00907	0.021796	protocadherin beta 10
1769	AMDHD2	1.77372	5.1e-15	4.34e-14	amidohydrolase domain containing 2
1770	P4HB	1.77327	1.13e-20	1.35e-19	prolyl 4-hydroxylase_ beta polypeptide
1771	EHBP1	1.77305	3.4e-14	2.71e-13	EH domain binding protein 1
1772	RBM14	1.77291	3.9e-18	4.02e-17	RNA binding motif protein 14
1773	CD151	1.77278	9.37e-23	1.25e-21	CD151 molecule (Raph blood group)
1774	MAF1	1.7727	2.43e-20	2.83e-19	MAF1 homolog_ negative regulator of RNA polymerase III
1775	ZFP36	1.77223	4.38e-10	2.52e-09	ZFP36 ring finger protein
1776	SLC25A1	1.77207	9.57e-29	1.68e-27	solute carrier family 25 (mitochondrial carrier; citrate transporter)_ member 1
1777	MYO1C	1.7718	7.14e-37	1.72e-35	myosin IC
1778	TMEM222	1.77102	3.59e-23	4.91e-22	transmembrane protein 222
1779	TOLLIP	1.77089	1.38e-20	1.63e-19	toll interacting protein
1780	DTX2P1-UPK3BP1-PMS2P11	1.77088	0.003532	0.009136	DTX2P1-UPK3BP1-PMS2P11 readthrough transcribed pseudogene
1781	PLBD2	1.7707	1.22e-10	7.38e-10	phospholipase B domain containing 2
1782	POM121C	1.76983	1.15e-13	8.87e-13	POM121 transmembrane nucleoporin C
1783	GPRIN1	1.76939	3.28e-11	2.08e-10	G protein regulated inducer of neurite outgrowth 1
1784	SREBF2	1.76924	5.14e-27	8.46e-26	sterol regulatory element binding transcription factor 2
1785	SLC25A28	1.76889	2.8e-09	1.49e-08	solute carrier family 25 (mitochondrial iron transporter)_ member 28
1786	MSRB1	1.7684	1.73e-14	1.41e-13	methionine sulfoxide reductase B1
1787	COL4A5	1.76815	3.19e-22	4.14e-21	collagen_ type IV_ alpha 5
1788	HPN	1.76796	2.15e-21	2.67e-20	hepsin
1789	SGTA	1.76788	3.54e-21	4.33e-20	small glutamine-rich tetratricopeptide repeat (TPR)-containing_ alpha
1790	ZNF837	1.76786	5.36e-06	2.04e-05	zinc finger protein 837
1791	FLYWCH2	1.76703	5.79e-14	4.54e-13	FLYWCH family member 2
1792	DDA1	1.76689	7.91e-21	9.49e-20	DET1 and DDB1 associated 1
1793	PRR22	1.7668	0.001313	0.003644	proline rich 22
1794	FAM110A	1.76644	2.17e-14	1.75e-13	family with sequence similarity 110_ member A
1795	DVL1	1.76617	6.7e-35	1.48e-33	dishevelled segment polarity protein 1
1796	PTPN1	1.76569	5.07e-27	8.35e-26	protein tyrosine phosphatase_ non-receptor type 1
1797	PMAIP1	1.76457	1.19e-06	4.88e-06	phorbol-12-myristate-13-acetate-induced protein 1
1798	CDNF	1.76279	0.004207	0.010734	cerebral dopamine neurotrophic factor
1799	MOCOS	1.76269	2.02e-14	1.63e-13	molybdenum cofactor sulfurase
1800	FAM83F	1.76268	2.11e-18	2.21e-17	family with sequence similarity 83_ member F
1801	LOC646903	1.76191	0.00681	0.016741	uncharacterized LOC646903
1802	SPHK2	1.76186	1.05e-12	7.5e-12	sphingosine kinase 2
1803	ZC3H3	1.76168	5.61e-13	4.08e-12	zinc finger CCCH-type containing 3
1804	MSI1	1.76143	0.003114	0.008133	musashi RNA-binding protein 1
1805	CFAP43	1.7613	0.012388	0.029001	cilia and flagella associated protein 43
1806	TSTA3	1.76122	3.14e-27	5.23e-26	tissue specific transplantation antigen P35B
1807	PPM1K	1.76106	3.18e-23	4.36e-22	protein phosphatase_ Mg2+/Mn2+ dependent_ 1K
1808	PAQR6	1.7607	1.43e-07	6.46e-07	progestin and adipoQ receptor family member VI
1809	HSPBP1	1.76053	1.35e-12	9.53e-12	HSPA (heat shock 70kDa) binding protein_ cytoplasmic cochaperone 1
1810	TNKS1BP1	1.76042	5.5e-24	7.88e-23	tankyrase 1 binding protein 1_ 182kDa
1811	OAZ3	1.76031	8.55e-11	5.24e-10	ornithine decarboxylase antizyme 3
1812	DOK1	1.75931	0.017493	0.039762	docking protein 1, 62kDa (downstream of tyrosine kinase 1)
1813	SEC24A	1.7589	2.4e-21	2.97e-20	SEC24 homolog A_ COPII coat complex component
1814	C19orf54	1.75875	0.000194	0.000612	chromosome 19 open reading frame 54
1815	TMEM125	1.75798	1.66e-19	1.85e-18	transmembrane protein 125
1816	SMG5	1.75764	1.51e-38	3.9e-37	SMG5 nonsense mediated mRNA decay factor
1817	TMEM129	1.75748	1.51e-24	2.21e-23	transmembrane protein 129_ E3 ubiquitin protein ligase
1818	IRF2BP1	1.75747	3.45e-15	2.97e-14	interferon regulatory factor 2 binding protein 1
1819	C9orf172	1.75685	4.79e-09	2.51e-08	chromosome 9 open reading frame 172
1820	MIR99A	1.75679	0.01982	0.044558	microRNA 99a
1821	ATP6V0C	1.75645	9.81e-19	1.04e-17	ATPase_ H+ transporting_ lysosomal 16kDa_ V0 subunit c
1822	ARHGEF16	1.75579	1.92e-22	2.52e-21	Rho guanine nucleotide exchange factor (GEF) 16
1823	ACD	1.75475	1.26e-10	7.62e-10	adrenocortical dysplasia homolog (mouse)
1824	DDX54	1.75322	2.64e-21	3.25e-20	DEAD (Asp-Glu-Ala-Asp) box polypeptide 54
1825	AP5Z1	1.75303	5.05e-19	5.43e-18	adaptor-related protein complex 5_ zeta 1 subunit
1826	REXO1	1.75251	7.59e-16	6.82e-15	REX1_ RNA exonuclease 1 homolog
1827	EHD1	1.75193	1.6e-11	1.04e-10	EH-domain containing 1
1828	HEBP2	1.75191	4.67e-22	6.03e-21	heme binding protein 2
1829	FAM65A	1.75158	6.75e-11	4.18e-10	family with sequence similarity 65_ member A
1830	NDUFS8	1.7514	2.84e-19	3.1e-18	NADH dehydrogenase (ubiquinone) Fe-S protein 8_ 23kDa (NADH-coenzyme Q reductase)
1831	PNPLA7	1.75131	8.11e-10	4.55e-09	patatin-like phospholipase domain containing 7
1832	TADA3	1.75049	4.98e-25	7.51e-24	transcriptional adaptor 3
1833	C10orf2	1.74918	4.76e-17	4.61e-16	chromosome 10 open reading frame 2
1834	PLIN3	1.74892	7.12e-23	9.56e-22	perilipin 3
1835	HIF1A	1.74875	1.38e-14	1.13e-13	hypoxia inducible factor 1_ alpha subunit (basic helix-loop-helix transcription factor)
1836	HIC2	1.74832	9.12e-06	3.37e-05	hypermethylated in cancer 2
1837	BBS4	1.74813	4.07e-13	2.99e-12	Bardet-Biedl syndrome 4
1838	TUT1	1.74751	2.58e-23	3.57e-22	terminal uridylyl transferase 1_ U6 snRNA-specific
1839	FAM127B	1.74731	2.15e-10	1.27e-09	family with sequence similarity 127_ member B
1840	CXorf40A	1.74722	3.77e-13	2.78e-12	chromosome X open reading frame 40A
1841	RPN1	1.7472	4.7e-29	8.34e-28	ribophorin I
1842	RAB11FIP1	1.74711	1.29e-18	1.35e-17	RAB11 family interacting protein 1 (class I)
1843	NOL3	1.74658	1.53e-26	2.47e-25	nucleolar protein 3 (apoptosis repressor with CARD domain)
1844	CDC42EP1	1.74497	0.002729	0.007204	CDC42 effector protein (Rho GTPase binding) 1
1845	LMNA	1.74391	2.36e-18	2.46e-17	lamin A/C
1846	ZMYND19	1.7436	1.1e-17	1.11e-16	zinc finger_ MYND-type containing 19
1847	TSSC4	1.74355	2.5e-14	2.01e-13	tumor suppressing subtransferable candidate 4
1848	LAMA3	1.74332	4.36e-12	2.98e-11	laminin_ alpha 3
1849	QTRT1	1.74322	5.32e-23	7.18e-22	queuine tRNA-ribosyltransferase 1
1850	IRF7	1.74287	1.36e-19	1.52e-18	interferon regulatory factor 7
1851	SLC7A1	1.74271	1.6e-17	1.59e-16	solute carrier family 7 (cationic amino acid transporter_ y+ system)_ member 1
1852	MON1B	1.74258	4.61e-22	5.96e-21	MON1 secretory trafficking family member B
1853	NUP210	1.74206	1.53e-29	2.77e-28	nucleoporin 210kDa
1854	TXNDC16	1.74189	1.61e-17	1.6e-16	thioredoxin domain containing 16
1855	DESI1	1.74137	4.1e-22	5.31e-21	desumoylating isopeptidase 1
1856	PKDCC	1.74133	0.000792	0.002274	protein kinase domain containing_ cytoplasmic
1857	INF2	1.7399	7.16e-09	3.69e-08	inverted formin_ FH2 and WH2 domain containing
1858	FBXO38	1.73974	1.03e-24	1.52e-23	F-box protein 38
1859	PHF11	1.73954	0.012723	0.029741	PHD finger protein 11
1860	BRD2	1.73942	2.06e-41	5.94e-40	bromodomain containing 2
1861	PSEN2	1.73933	2.98e-23	4.1e-22	presenilin 2
1862	PVR	1.73929	1.54e-25	2.38e-24	poliovirus receptor
1863	FLJ22184	1.73903	3.89e-05	0.000134	NA
1864	MAGEA2	1.73875	0.000475	0.001415	melanoma antigen family A2
1865	LOC101928378	1.73825	6.65e-07	2.8e-06	NA
1866	TMEM141	1.73699	1.81e-21	2.25e-20	transmembrane protein 141
1867	DOLK	1.73663	8.25e-21	9.88e-20	dolichol kinase
1868	SBF1	1.7363	5.81e-20	6.63e-19	SET binding factor 1
1869	SMIM1	1.73612	9.08e-05	0.000298	small integral membrane protein 1 (Vel blood group)
1870	MIB2	1.73585	2.66e-21	3.27e-20	mindbomb E3 ubiquitin protein ligase 2
1871	PDXDC1	1.73558	8.99e-37	2.16e-35	pyridoxal-dependent decarboxylase domain containing 1
1872	EPHA7	1.73524	4.63e-10	2.67e-09	EPH receptor A7
1873	C8orf82	1.73461	1.55e-24	2.27e-23	chromosome 8 open reading frame 82
1874	RNF215	1.73394	1.15e-14	9.53e-14	ring finger protein 215
1875	UBALD2	1.73288	5.69e-07	2.41e-06	UBA-like domain containing 2
1876	CA5BP1	1.73247	4.57e-05	0.000156	carbonic anhydrase VB pseudogene 1
1877	C21orf59	1.73186	1.11e-23	1.56e-22	chromosome 21 open reading frame 59
1878	ABHD11	1.73185	1.09e-16	1.03e-15	abhydrolase domain containing 11
1879	YTHDF1	1.73157	8.18e-24	1.16e-22	YTH N(6)-methyladenosine RNA binding protein 1
1881	SSSCA1	1.73151	7.92e-13	5.7e-12	Sjogren syndrome/scleroderma autoantigen 1
1880	CCDC78	1.73151	1.79e-14	1.45e-13	coiled-coil domain containing 78
1882	DNAJC1	1.7309	3.93e-18	4.05e-17	DnaJ (Hsp40) homolog_ subfamily C_ member 1
1883	BRD4	1.73045	1.9e-15	1.66e-14	bromodomain containing 4
1884	DRAP1	1.73018	3.28e-19	3.56e-18	DR1-associated protein 1 (negative cofactor 2 alpha)
1885	MIR612	1.72959	0.000801	0.0023	microRNA 612
1886	RANGAP1	1.72943	1.31e-22	1.74e-21	Ran GTPase activating protein 1
1887	AMPD2	1.72934	2.25e-24	3.26e-23	adenosine monophosphate deaminase 2
1888	FAM129B	1.72933	3.37e-38	8.63e-37	family with sequence similarity 129_ member B
1889	HOOK2	1.72926	2.58e-23	3.57e-22	hook microtubule-tethering protein 2
1890	WDR34	1.72882	1.21e-10	7.33e-10	WD repeat domain 34
1891	GAA	1.72836	3.5e-28	6.05e-27	glucosidase_ alpha; acid
1892	BCAP29	1.72815	8.07e-21	9.68e-20	B-cell receptor-associated protein 29
1893	DLG5	1.72807	2.43e-18	2.53e-17	discs_ large homolog 5 (Drosophila)
1894	TSPYL2	1.72737	2.03e-23	2.82e-22	TSPY-like 2
1895	AAMP	1.72705	4.92e-27	8.11e-26	angio-associated_ migratory cell protein
1896	GOLGA3	1.72681	6.71e-31	1.28e-29	golgin A3
1897	ZNF697	1.72646	2.76e-10	1.62e-09	zinc finger protein 697
1898	C15orf39	1.72638	1.21e-06	4.97e-06	chromosome 15 open reading frame 39
1899	FAM229A	1.72568	0.001526	0.004193	family with sequence similarity 229_ member A
1900	TFAP4	1.72565	1.25e-10	7.53e-10	transcription factor AP-4 (activating enhancer binding protein 4)
1901	TMED3	1.72562	8.83e-18	8.93e-17	transmembrane p24 trafficking protein 3
1902	CCDC120	1.72534	1.12e-08	5.65e-08	coiled-coil domain containing 120
1903	ATXN10	1.72512	1.48e-21	1.85e-20	ataxin 10
1904	D2HGDH	1.72464	1.49e-15	1.31e-14	D-2-hydroxyglutarate dehydrogenase
1905	JHDM1D-AS1	1.72398	7.91e-06	2.95e-05	JHDM1D antisense RNA 1 (head to head)
1906	ZNF615	1.72351	1.72e-10	1.02e-09	zinc finger protein 615
1907	SRC	1.7235	5.32e-20	6.08e-19	SRC proto-oncogene_ non-receptor tyrosine kinase
1908	EMC6	1.72347	2.07e-15	1.8e-14	ER membrane protein complex subunit 6
1909	PFKL	1.72239	1.48e-35	3.37e-34	phosphofructokinase_ liver
1910	OSBPL8	1.72034	2.66e-24	3.85e-23	oxysterol binding protein-like 8
1911	LRRC3	1.72027	0.000435	0.001304	leucine rich repeat containing 3
1912	PIAS4	1.72017	6.51e-15	5.49e-14	protein inhibitor of activated STAT_ 4
1913	WDR90	1.71921	1.94e-16	1.81e-15	WD repeat domain 90
1914	CUL7	1.71876	4.01e-24	5.77e-23	cullin 7
1915	PPIF	1.7186	1.07e-20	1.28e-19	peptidylprolyl isomerase F
1916	HAUS7	1.71833	4.91e-08	2.33e-07	HAUS augmin-like complex_ subunit 7
1917	GOT1	1.71801	4.73e-23	6.43e-22	glutamic-oxaloacetic transaminase 1_ soluble
1918	AKAP5	1.71766	1.45e-07	6.54e-07	A kinase (PRKA) anchor protein 5
1919	MCM5	1.71762	1.1e-07	5.05e-07	minichromosome maintenance complex component 5
1920	LIFR-AS1	1.71686	1.24e-05	4.52e-05	LIFR antisense RNA 1
1921	AKR7A2	1.71629	6.35e-21	7.68e-20	aldo-keto reductase family 7_ member A2
1922	PLEKHF1	1.71599	3.66e-05	0.000127	pleckstrin homology domain containing_ family F (with FYVE domain) member 1
1923	SLC1A4	1.71591	1.62e-05	5.82e-05	solute carrier family 1 (glutamate/neutral amino acid transporter)_ member 4
1924	SYNE4	1.71569	4.14e-25	6.27e-24	spectrin repeat containing_ nuclear envelope family member 4
1925	RHOG	1.7151	1.09e-09	6.02e-09	ras homolog family member G
1926	PRR12	1.71505	1.91e-14	1.55e-13	proline rich 12
1927	C19orf40	1.71435	0.000302	0.000927	Fanconi anemia core complex associated protein 24
1929	CHCHD4	1.71379	6.3e-17	6.04e-16	coiled-coil-helix-coiled-coil-helix domain containing 4
1928	PPDPF	1.71379	1.04e-18	1.1e-17	pancreatic progenitor cell differentiation and proliferation factor
1930	KCTD13	1.71369	9.63e-09	4.91e-08	potassium channel tetramerization domain containing 13
1931	CRB3	1.71361	2.04e-19	2.25e-18	crumbs family member 3
1932	CLPTM1L	1.71358	3e-25	4.58e-24	CLPTM1-like
1933	IL17RC	1.71279	1.34e-12	9.5e-12	interleukin 17 receptor C
1934	COPE	1.71269	5.48e-22	7.05e-21	coatomer protein complex_ subunit epsilon
1935	RGAG4	1.71263	1.18e-05	4.31e-05	retrotransposon gag domain containing 4
1936	BRMS1	1.71255	7.83e-23	1.05e-21	breast cancer metastasis suppressor 1
1937	ARAP2	1.71241	0.0006	0.001756	ArfGAP with RhoGAP domain_ ankyrin repeat and PH domain 2
1938	NSDHL	1.71236	1.16e-16	1.09e-15	NAD(P) dependent steroid dehydrogenase-like
1939	C21orf90	1.71203	0.002426	0.006468	TSPEAR antisense RNA 2
1940	NUP98	1.71199	4.34e-32	8.63e-31	nucleoporin 98kDa
1941	B3GALT6	1.71184	6.94e-19	7.42e-18	UDP-Gal:betaGal beta 1_3-galactosyltransferase polypeptide 6
1942	BEND4	1.71123	2.28e-09	1.22e-08	BEN domain containing 4
1943	ATF5	1.71121	6.96e-12	4.66e-11	activating transcription factor 5
1944	EXOSC5	1.70992	1.53e-07	6.87e-07	exosome component 5
1945	ANKRD11	1.70958	3.22e-26	5.11e-25	ankyrin repeat domain 11
1946	KIAA1522	1.70809	3.09e-26	4.92e-25	KIAA1522
1947	MYBL1	1.70738	0.001071	0.003012	v-myb avian myeloblastosis viral oncogene homolog-like 1
1948	FAM214B	1.70727	3.28e-14	2.62e-13	family with sequence similarity 214_ member B
1949	ZNF275	1.70726	3.69e-16	3.38e-15	zinc finger protein 275
1950	ZNF524	1.70691	1.11e-09	6.15e-09	zinc finger protein 524
1951	TMEM104	1.70678	1.65e-13	1.26e-12	transmembrane protein 104
1952	CLUH	1.70645	1.1e-29	2e-28	clustered mitochondria (cluA/CLU1) homolog
1953	CIDEB	1.70642	3.04e-07	1.33e-06	cell death-inducing DFFA-like effector b
1954	FEN1	1.70623	7.65e-08	3.57e-07	flap structure-specific endonuclease 1
1955	STS	1.70614	1.02e-11	6.73e-11	steroid sulfatase (microsomal)_ isozyme S
1956	RRP1	1.70518	7.72e-15	6.46e-14	ribosomal RNA processing 1
1957	NDUFB7	1.70511	1.49e-14	1.22e-13	NADH dehydrogenase (ubiquinone) 1 beta subcomplex_ 7_ 18kDa
1958	GCDH	1.7051	3.79e-12	2.6e-11	glutaryl-CoA dehydrogenase
1959	EMP2	1.70466	2.65e-08	1.29e-07	epithelial membrane protein 2
1960	TTC39C	1.70393	1.17e-14	9.64e-14	tetratricopeptide repeat domain 39C
1961	NMRAL1	1.7039	2.5e-24	3.62e-23	NmrA-like family domain containing 1
1962	C9orf114	1.70359	3.43e-22	4.46e-21	chromosome 9 open reading frame 114
1963	KCTD1	1.70358	1.15e-19	1.29e-18	potassium channel tetramerization domain containing 1
1964	ANKFY1	1.70354	1.61e-31	3.16e-30	ankyrin repeat and FYVE domain containing 1
1965	VPS37B	1.70276	3.83e-23	5.23e-22	vacuolar protein sorting 37 homolog B (S. cerevisiae)
1966	ORAI1	1.70274	1.06e-09	5.88e-09	ORAI calcium release-activated calcium modulator 1
1967	CDC37	1.70123	3.81e-26	6.04e-25	cell division cycle 37
1968	NGLY1	1.70062	2.55e-25	3.91e-24	N-glycanase 1
1969	TSC22D4	1.69915	7.84e-19	8.35e-18	TSC22 domain family_ member 4
1970	GNB2	1.6991	3.18e-27	5.29e-26	guanine nucleotide binding protein (G protein)_ beta polypeptide 2
1971	PLEKHB2	1.69902	1.72e-22	2.27e-21	pleckstrin homology domain containing_ family B (evectins) member 2
1972	AOC2	1.69819	0.000145	0.000466	amine oxidase_ copper containing 2 (retina-specific)
1973	CLPP	1.69707	1.76e-16	1.64e-15	caseinolytic mitochondrial matrix peptidase proteolytic subunit
1974	FBXL15	1.69672	1.3e-14	1.07e-13	F-box and leucine-rich repeat protein 15
1975	TOP3A	1.69632	8.34e-17	7.93e-16	topoisomerase (DNA) III alpha
1976	THUMPD1	1.69606	1.83e-31	3.57e-30	THUMP domain containing 1
1977	PRPS1	1.69594	2.07e-20	2.42e-19	phosphoribosyl pyrophosphate synthetase 1
1978	ZNF622	1.6959	3.75e-16	3.44e-15	zinc finger protein 622
1979	ZFPL1	1.6957	3.35e-11	2.13e-10	zinc finger protein-like 1
1980	UNC5B	1.6948	0.000443	0.001328	unc-5 netrin receptor B
1981	CAPN2	1.69449	1.7e-12	1.2e-11	calpain 2_ (m/II) large subunit
1982	ZNF784	1.69411	8.36e-09	4.28e-08	zinc finger protein 784
1983	RNASE4	1.69392	1.21e-05	4.42e-05	ribonuclease_ RNase A family_ 4
1984	ARF4	1.69389	6.75e-24	9.63e-23	ADP-ribosylation factor 4
1985	ALDOA	1.69354	7.8e-24	1.11e-22	aldolase A_ fructose-bisphosphate
1986	HIST1H2AH	1.69345	0.003828	0.009845	histone cluster 1_ H2ah
1987	ANKRD17	1.69324	1.33e-27	2.24e-26	ankyrin repeat domain 17
1988	DYNLL2	1.6931	2.08e-27	3.48e-26	dynein_ light chain_ LC8-type 2
1989	RGS9BP	1.69243	1.27e-06	5.21e-06	regulator of G protein signaling 9 binding protein
1990	MTMR2	1.69205	6.74e-20	7.67e-19	myotubularin related protein 2
1991	ERO1L	1.69169	3.63e-16	3.33e-15	endoplasmic reticulum oxidoreductase alpha
1992	DNAH5	1.6913	2.77e-13	2.07e-12	dynein_ axonemal_ heavy chain 5
1993	ASPSCR1	1.69118	5.58e-15	4.74e-14	alveolar soft part sarcoma chromosome region_ candidate 1
1994	NPRL3	1.69088	3.39e-13	2.51e-12	NPR3-like_ GATOR1 complex subunit
1995	QSOX2	1.69079	1.05e-11	6.95e-11	quiescin Q6 sulfhydryl oxidase 2
1996	ZNF532	1.68959	4.58e-23	6.23e-22	zinc finger protein 532
1997	AXIN1	1.68945	2.65e-20	3.08e-19	axin 1
1998	CCDC85B	1.68897	2.99e-11	1.9e-10	coiled-coil domain containing 85B
[truncated: 3,043 more rows]
