# Supplementary material for: MED19 alters AR occupancy and gene expression in prostate cancer cells, driving MAOA expression and growth under low androgen
Source: PLoS Genet. 2021 Jan 29;17(1):e1008540. doi: 10.1371/journal.pgen.1008540 (PMC7875385; doi:10.1371/journal.pgen.1008540)
Supplement: S6 Table — Occupancy shown for androgen deprivation (sheet 1) and with R1881 treatment (sheet 2), with fold change in expression upon MED19 overexpression indicated. Androgen responsiveness of each gene in control LNCaP cells and MED19 LNCaP cells is also indicated. AR occupancy scores for LRRTM3 (sheet 3), MAST4 (sheet 4), and MAOA (sheet 5). (XLSX) [file pgen.1008540.s026.xlsx]

## Sheet: Vehicle
Genes differentially expressed with MED19 overexpression under androgen deprivation - related to heatmap in Figure 4A
UPREGULATED genes								DOWNREGULATED genes
		occupancy - related to venn diagrams in Figure 4A			Androgen-responsiveness - related to heatmaps in Figure 5					occupancy - related to venn diagrams in Figure 4A			Androgen-responsiveness - related to heatmaps in Figure 5
Gene	Fold Change	FLAG-MED19	AR	H3K27ac	control LNCaP	MED19 LNCaP		Gene	Fold Change	FLAG-MED19	AR	H3K27ac	control LNCaP	MED19 LNCaP
SYT4	5.33094							ITGA1	-1.50246							% of genes occupied
LRRTM3	4.46153							FAR2	-1.50793								Upregulated genes - 75	Downregulated genes - 75
ARHGAP20	3.5426							C2orf72	-1.51085							MED19	69.3333	41.3333
RALYL	3.48602							FAR2P1	-1.51513							AR	94.6667	93.3333
EPHA5	3.44449							FHOD3	-1.51644							H3K27ac	93.3333	81.3333
NTNG1	3.33475							CACNB2	-1.51862							AR + MED19+ H3K27ac	69.3333	40
PLD1	3.3066							MAP3K8	-1.52177							AR + MED19	69.3333	41.3333
CTNNA3	3.13934							MAP1LC3A	-1.52831
NAALAD2	2.90631							VANGL2	-1.53822							% of genes androgen-responsive
COLCA1	2.88988							FERMT2	-1.54048								Upregulated genes - 75	Downregulated genes - 75
DPP4	2.68861							COL5A1	-1.54592							control LNCaP only	6.66667	9.33333
GNAI1	2.67081							TMEM47	-1.54926							MED19-LNCaP only	10.6667	5.33333
DSC3	2.64664							KCNU1	-1.5498							both	66.6667	61.3333
LTN1	2.62342							SORL1	-1.5527							total	84	76
RAP2B	2.31633							ACTRT3	-1.55405
EPHA6	2.29134							KLHL1	-1.55422							BOLD	differentially expressed with MED19 overexpression with vehicle or R1881 treatment
DOCK10	2.28232							GSN	-1.55769								MED19 occupancy
NRG3	2.25815							EXTL1	-1.56119								AR occupancy		AR low occupancy
SQRDL	2.08443							ID4	-1.5618								H3K27ac occupancy		H3K27ac low occupancy
ZNF385B	2.03159							SLC10A7	-1.56183								no occupancy/no response to androgen
PKIB	2.00426							CACNA1G	-1.56248								occupancy/androgen-responsive only in control LNCaP cells
NIPSNAP3A	1.99167							MARCH3	-1.56646								occupancy/androgen-responsive only in MED19 LNCaP cells
GRIK2	1.98882							UGT2B10	-1.56881								androgen-responsive in both control LNCaP cells and MED19-LNCaP cells
MAGEA4	1.98486							GRB14	-1.5705
KCNN2	1.96113							DFNA5	-1.57162
ATP1B1	1.91114							FAT1	-1.57195								no occupancy = score of 0
TMPRSS11E	1.9022							VPS54	-1.57255								no response to androgen = <1.5-fold change in mRNA expression with R1881 treatment vs. vehicle treatment
SLC39A8	1.87759							RANBP3L	-1.57736
ADAM2	1.82239							IQGAP2	-1.58503
THBS1	1.81733							MATN2	-1.58673
FRAS1	1.81359							LTBP1	-1.58915
CCDC85A	1.79147							NEFL	-1.59134
RAB27A	1.78491							PTPN21	-1.59221
FAM19A2	1.77807							PRKAA2	-1.59518
SLC16A7	1.75546							NOV	-1.60043
BCHE	1.73994							TMEM45A	-1.60064
LHX9	1.73797							ACSL4	-1.61002
CAMK2N1	1.73776							RCAN2	-1.6109
BRINP3	1.73283							ST6GAL1	-1.61688
RBM24	1.72234							REEP2	-1.61939
UNC13C	1.70766							BRSK1	-1.6195
TOX3	1.66631							MEGF10	-1.63246
ABCA1	1.66267							NFASC	-1.63303
PHLDA1	1.64444							SPRED1	-1.63914
PLCH1	1.63993							ENOX1	-1.64733
DENND1B	1.63057							AHNAK2	-1.66069
MANEA	1.6196							MYNN	-1.66481
TMSB4X	1.61895							JAG1	-1.66845
DDIT4L	1.61444							GALNT7	-1.68288
MAPRE2	1.61009							PXDN	-1.69353
FBXO15	1.60002							CACNA1D	-1.6983
ASPH	1.59478							RELN	-1.69972
PDE1A	1.58073							PLK2	-1.70369
NFKBIZ	1.57941							TBC1D4	-1.70926
HOXA11-AS	1.57661							MAPK4	-1.72063
ZPLD1	1.57622							RNASE4	-1.73924
EPHA3	1.56665							INPP4B	-1.75087
SEMA3C	1.56402							LEPREL1	-1.75483
MAOA	1.56393							LOC101927843	-1.7931
PLA2G2A	1.5632							SYDE2	-1.806
EPHA7	1.55601							MAGEC2	-1.82332
AGBL3	1.55533							LAMB1	-1.83345
TMEM144	1.55483							CP	-1.83376
LOC101928103	1.55287							LPAR3	-1.84647
DNAJC12	1.55095							LINC00161	-1.86644
DSC2	1.54562							HMGN2P46	-1.9203
DSG2	1.53769							RASSF2	-1.9446
BDNF	1.53723							BEND4	-2.00364
EFNB2	1.53006							FAM110B	-2.06302
GRIN3A	1.52054							VWF	-2.071
SLC44A1	1.51948							RPS6KA3	-2.08683
GALNT3	1.50902							MYO1B	-2.24204
AMACR	1.50837							FRY	-2.28913
ARHGEF26-AS1	1.50455							MAST4	-2.3713
								CACNA1H	-3.17221

## Sheet: R1881
Genes differentially expressed with MED19 overexpression with R1881 treatment - related to heatmap in Figure 4B
UPREGULATED genes								DOWNREGULATED genes
		occupancy - related to venn diagrams in Figure 4B			Androgen-responsiveness - related to heatmaps in Figure 5					occupancy - related to venn diagrams in Figure 4B			Androgen-responsiveness - related to heatmaps in Figure 5
Gene	Fold Change	FLAG-MED19	AR	H3K27ac	control LNCaP	MED19 LNCaP		Gene	Fold Change	FLAG-MED19	AR	H3K27ac	control LNCaP	MED19 LNCaP
SYT4	3.94843							FRMPD3	-1.50001							% of genes occupied
EPHA5	3.7754							MPP6	-1.50023								Upregulated genes - 77	Downregulated genes - 231
ABCA12	3.67575							PTPN21	-1.50068							MED19	59.7403	34.4411
DPP4	3.03572							AKAP6	-1.50142							AR	87.013	88.7446
ATP1B1	3.03452							FRMPD2	-1.50605							H3K27ac	79.2208	73.5931
ST8SIA4	3.03066							CAPS2	-1.50683							AR + MED19+ H3K27ac	59.7403	43.7229
DSC3	2.93785							LPAR3	-1.50698							AR + MED19	61.039	48.4848
NAALAD2	2.72941							CACNG4	-1.50831
MMP16	2.65748							GAB1	-1.50844							% of genes androgen-responsive
SLC16A7	2.52289							PPM1A	-1.50846								Upregulated genes - 77	Downregulated genes - 231
RALYL	2.48863							PLA1A	-1.50902							control LNCaP only	10.3896	8.65801
EPHA3	2.4115							LOC101929613	-1.51034							MED19-LNCaP only	15.5844	16.8831
TGFB2	2.31479							ROBO1	-1.51181							both	53.2468	53.6797
NTNG1	2.31189							DFNA5	-1.51229							all	79.2208	79.2208
GNAI1	2.30427							TMPRSS4	-1.51283
PHLDA1	2.29413							KLHL13	-1.51298							BOLD	differentially expressed with MED19 overexpression with vehicle or R1881 treatment
RUNX1	2.27426							DCLK2	-1.51427								MED19 occupancy
THBS1	2.15409							VASH2	-1.51606								AR occupancy
CYP1A1	2.12529							KCND3	-1.51681								H3K27ac occupancy
PLCH1	2.10601							ALX4	-1.51738								no occupancy/no response to androgen
FN1	2.00737							BLNK	-1.51854								occupancy/androgen-responsive only in control LNCaP cells
MAGEA4	1.99561							LOC388692	-1.51863								occupancy/androgen-responsive only in MED19 LNCaP cells
GRIN3A	1.95491							ENPP5	-1.51868								androgen-responsive in both control LNCaP cells and MED19-LNCaP cells
COLCA1	1.94401							COL5A1	-1.51901
EPHA6	1.93826							LIMD2	-1.51943
TMPRSS11E	1.92066							ZNF385A	-1.51969								no occupancy = score of 0
DDIT4L	1.85465							IQGAP2	-1.52								no response to androgen = <1.5-fold change in mRNA expression with R1881 treatment vs. vehicle treatment
SSFA2	1.83808							CHST2	-1.52027
FAM19A2	1.82034							BMX	-1.52071
TMEM140	1.78358							AMOTL2	-1.52163
SOX9	1.76876							GPR137B	-1.52165
HGD	1.73138							ERBB2	-1.52241
SQRDL	1.72635							HMGN2P46	-1.52287
CAMKK1	1.66787							GUCY1A2	-1.52326
NRG3	1.63746							JARID2	-1.52455
LINC01351	1.63055							GRIN2C	-1.53177
RAB27A	1.62718							CYP39A1	-1.53298
UNC13C	1.62655							JAK2	-1.5332
ZNF385B	1.61418							ITGA1	-1.53353
TRMT61A	1.60635							MGAT4A	-1.53438
SEMA3C	1.60469							TRPS1	-1.53599
PLA2G2A	1.60093							PARP14	-1.5369
LRRTM3	1.59882							CLUL1	-1.53691
RBM24	1.59597							L3MBTL3	-1.53912
NIPSNAP3A	1.59375							ENHO	-1.53966
SLC39A8	1.59126							FLT4	-1.54051
LRRTM4	1.58414							IL17RD	-1.54153
SLC16A10	1.582							FAM83E	-1.54224
STC2	1.58152							BOC	-1.54418
RPF2	1.57806							BEND7	-1.5446
SLC6A9	1.57472							DOCK8	-1.54866
PPAN	1.57458							INHBB	-1.55326
SNORD46	1.5697							MAN1C1	-1.55404
ANKRD29	1.56569							KIAA1462	-1.55432
FAM111B	1.56282							NHLRC4	-1.55709
NQO1	1.55543							LOC145837	-1.55754
SNORD22	1.55294							PITPNC1	-1.55797
PCAT1	1.55287							SPECC1	-1.55846
GPR158	1.54737							EMP1	-1.55946
BARD1	1.54422							FAM49A	-1.56001
UNC5C	1.53572							LINC00936	-1.56053
RXFP3	1.53555							TLN2	-1.56066
CD163L1	1.53323							SYDE2	-1.5607
NPC1	1.53318							RASSF8	-1.56132
SLC5A6	1.52938							SH3BGRL2	-1.5627
TMSB4X	1.52736							TMEM47	-1.56346
BCRP2	1.52397							SEPT3	-1.56378
DSC2	1.52239							LAT2	-1.5682
GLYATL2	1.52093							CHST15	-1.56898
SNORA48	1.51761							NKX3-2	-1.57114
SLC16A6	1.5089							IGF1	-1.57387
PRR7-AS1	1.50498							CUX2	-1.57434
AGAP2	1.50414							ADCY1	-1.57451
SEC11C	1.50315							RET	-1.57617
PGLYRP2	1.50241							DNAH6	-1.57795
TMEM45B	1.5024							ELF4	-1.57944
AGBL3	1.50073							KALRN	-1.57993
								ACTRT3	-1.58186
								SVIL	-1.5822
								PGBD1	-1.58277
								RALGPS2	-1.58313
								EML5	-1.58506
								GRIK1	-1.58758
								SCD5	-1.58842
								PLIN4	-1.58984
								LOC101927843	-1.59084
								ECE1	-1.5992
								VPS37D	-1.59983
								AKAP12	-1.60025
								SMAD3	-1.60057
								BRSK1	-1.60181
								F2R	-1.60299
								GPRC5B	-1.6039
								PTPLA	-1.6045
								SDC2	-1.60621
								LOC729683	-1.60667
								RNF150	-1.60835
								LOXL1-AS1	-1.60889
								SLC35F1	-1.61107
								ITGA5	-1.6113
								SLC38A4	-1.61144
								ERO1LB	-1.62305
								PLEKHD1	-1.62538
								SDK1	-1.62703
								APBB1	-1.62774
								TRERF1	-1.62868
								PPP4R4	-1.63136
								ADAMTS15	-1.63192
								BTN2A2	-1.63308
								NFASC	-1.63649
								PLEKHA2	-1.63661
								CDK6	-1.63762
								RIMS4	-1.6412
								CCDC141	-1.64129
								ID4	-1.64223
								NFATC4	-1.64257
								GPLD1	-1.64425
								CADM2	-1.64567
								KLHL1	-1.64608
								MATN2	-1.65227
								OGDHL	-1.65252
								MAPK10	-1.65316
								PAK1	-1.65784
								ELOVL7	-1.65887
								PRKAR2B	-1.65955
								EEF1DP3	-1.66203
								ATRNL1	-1.66321
								DOCK4	-1.66442
								IGSF3	-1.66512
								ST3GAL5	-1.66921
								TBC1D4	-1.67008
								ROM1	-1.67143
								MSI1	-1.68609
								GLDC	-1.68623
								LAMB1	-1.68658
								SALL2	-1.68927
								SORBS2	-1.69018
								RASAL2	-1.69056
								APOL3	-1.69962
								HS2ST1	-1.70139
								LEPREL1	-1.70718
								PDE3A	-1.70889
								MOGAT2	-1.70921
								PEG3	-1.71296
								CDKN1C	-1.71402
								CDON	-1.71636
								CXCR4	-1.71664
								CAMK2B	-1.72695
								SMO	-1.73247
								ZNF503-AS2	-1.73335
								OPRL1	-1.74625
								RLN1	-1.7517
								SLIT1	-1.75457
								LOC103091866	-1.75488
								KCP	-1.75772
								EPHB6	-1.75793
								SYCE2	-1.76161
								FSTL1	-1.76453
								NEFL	-1.77297
								PGM2L1	-1.77319
								FAR2	-1.77323
								INPP4B	-1.7749
								PRICKLE2	-1.77494
								SPTBN1	-1.7818
								SPOCK1	-1.78598
								KCNH2	-1.79167
								AHNAK2	-1.79977
								ETNK2	-1.80775
								FBLN2	-1.81076
								DNASE2B	-1.81474
								LAMA1	-1.81835
								ANGPT2	-1.81949
								CCDC69	-1.83088
								CRIM1	-1.83206
								SLC1A1	-1.84155
								CNTD1	-1.84939
								NOTCH3	-1.84956
								SPRED1	-1.85433
								VWF	-1.86097
								TNS3	-1.86418
								VASH1	-1.87611
								SERPINB5	-1.87788
								COLEC12	-1.8786
								C14orf132	-1.87914
								GFPT2	-1.88872
								RDH10	-1.90639
								WNT5A	-1.90647
								MAGEC2	-1.90675
								APOD	-1.90886
								PELI2	-1.91937
								FAM110B	-1.93384
								ANTXR1	-1.94009
								DPYSL5	-1.95069
								REPS2	-1.95496
								TARP	-1.9575
								VANGL2	-1.96269
								PNMA2	-1.96481
								ARG2	-1.96823
								ENOX1	-1.96852
								RBPMS	-1.97714
								PLK2	-1.99933
								SBK1	-2.00643
								REEP2	-2.0155
								TWIST1	-2.02186
								ATXN1	-2.02188
								REP15	-2.02449
								RIMS1	-2.03348
								PXDN	-2.04615
								SPAG17	-2.04615
								FHOD3	-2.05664
								MDK	-2.06345
								IRS2	-2.07027
								SLC25A34	-2.07639
								SORL1	-2.08173
								DSEL	-2.08739
								FGD1	-2.08742
								THSD7A	-2.16054
								PBX1	-2.16646
								RELN	-2.18135
								PRKAA2	-2.23063
								MAST4	-2.29173
								FRY	-2.36587
								BEND4	-2.41111
								JAG1	-2.41386
								RASSF2	-2.42499
								LTBP1	-2.47469
								MYO1B	-2.5131
								PKNOX2	-2.6727
								C2orf72	-2.81006
								ADAM7	-3.33207
								CACNA1H	-3.8297

## Sheet: LRRTM3 scores
Occupancy scores for sites occupied by AR, FLAG-MED19, and H3K27ac corresponding to LRRTM3 - related to Figure 6 and Supplemental Figure S11
Androgen deprivation
	FLAG-MED19 occupancy score		fold change occupancy score
region - bp from TSS	control LNCaP	MED19 LNCaP			++	positive occupancy score in MED19 LNCaP cells and a score of zero in control LNCaP cells
intron 1 - ~7400	0	0			--	occupancy score of zero in MED19 LNCaP cells and a positive score in control LNCaP cells
intron 2 - ~10000	0	0
intron 3 - ~11300	0	0
intron 4 - ~38900	0	7.78	++
	AR occupancy score
	control LNCaP	MED19 LNCaP
intron 1 - ~7400	0	0
intron 2 - ~10000	17.9	40.1	2.24
intron 3 - ~11300	0	11.18	++
intron 4 - ~38900	34.02	38.82	1.17
	H3K27ac occupancy score
	control LNCaP	MED19 LNCaP
intron 1 - ~7400	0	0
intron 2 - ~10000	0	57.63	++
intron 3 - ~11300	0	0
intron 4 - ~38900	17.08	95.22	5.57
R1881 treatment
	FLAG-MED19 occupancy score
	control LNCaP	MED19 LNCaP
intron 1 - ~7400	0	0
intron 2 - ~10000	0	0
intron 3 - ~11300	0	0
intron 4 - ~38900	0	0
	AR occupancy score
	control LNCaP	MED19 LNCaP
intron 1 - ~7400	39.22	54.46	1.39
intron 2 - ~10000	19.3	24.84	1.29
intron 3 - ~11300	0	0
intron 4 - ~38900	26.02	38.24	1.47
	H3K27ac occupancy score
	control LNCaP	MED19 LNCaP
intron 1 - ~7400	0	0
intron 2 - ~10000	0	23.82	++
intron 3 - ~11300	0	0
intron 4 - ~38900	0	41.46	++

## Sheet: MAST4 scores
Occupancy scores for sites occupied by AR, FLAG-MED19, and H3K27ac corresponding to MAST4 - related to Supplemental Figure S12
Androgen deprivation
	FLAG-MED19 occupancy score		fold change occupancy score
region - bp from TSS	control LNCaP	MED19 LNCaP			++	positive occupancy score in MED19 LNCaP cells and a score of zero in control LNCaP cells
promoter-TSS - ~-1	0	0			--	occupancy score of zero in MED19 LNCaP cells and a positive score in control LNCaP cells
intron 1 - ~800	0	0
intron 2 - ~1900	0	0
intron 3 - ~-88400	0	0
intron 4 - ~-87200	0	12.86	++
intron 5 - ~-86000	0	0
	AR occupancy score
	control LNCaP	MED19 LNCaP
promoter-TSS - ~-1	7.26	11.2	1.54
intron 1 - ~800	0	0
intron 2 - ~1900	11.86	12.45	1.05
intron 3 - ~-88400	11.54	12.63	1.09
intron 4 - ~-87200	137.54	111.92	-1.23
intron 5 - ~-86000	0	0
	H3K27ac occupancy score
	control LNCaP	MED19 LNCaP
promoter-TSS - ~-1	0	0
intron 1 - ~800	12.81	0	- -
intron 2 - ~1900	5.12	0	- -
intron 3 - ~-88400	0	0
intron 4 - ~-87200	0	0
intron 5 - ~-86000	0	0
R1881 treatment
	FLAG-MED19 occupancy score
	control LNCaP	MED19 LNCaP
promoter-TSS - ~-1	0	0
intron 1 - ~800	0	0
intron 2 - ~1900	0	0
intron 3 - ~-88400	0	0
intron 4 - ~-87200	0	9.67	++
intron 5 - ~-86000	0	0
	AR occupancy score
	control LNCaP	MED19 LNCaP
promoter-TSS - ~-1	0	0
intron 1 - ~800	19.58	16.39	-1.19
intron 2 - ~1900	0	0
intron 3 - ~-88400	136.06	125.36	-1.09
intron 4 - ~-87200	222.67	172.74	-1.29
intron 5 - ~-86000	20	11.26	-1.78
	H3K27ac occupancy score
	control LNCaP	MED19 LNCaP
promoter-TSS - ~-1	0	0
intron 1 - ~800	11.59	0	- -
intron 2 - ~1900	0	0
intron 3 - ~-88400	0	0
intron 4 - ~-87200	0	0
intron 5 - ~-86000	0	0

## Sheet: MAOA scores
Occupancy scores for sites occupied by AR, FLAG-MED19, and H3K27ac corresponding to MAOA - related to Figure 7 and Supplemental Figure S13
Androgen deprivation
	FLAG-MED19 occupancy score		fold change occupancy score
region - bp from TSS	control LNCaP	MED19 LNCaP			++	positive occupancy score in MED19 LNCaP cells and a score of zero in control LNCaP cells
promoter-TSS - ~100	0	0			--	occupancy score of zero in MED19 LNCaP cells and a positive score in control LNCaP cells
5' UTR - ~1200	0	0
	AR occupancy score
	control LNCaP	MED19 LNCaP
promoter-TSS - ~100	7.3	11.41	1.56
5' UTR - ~1200	0	10.28	++
	H3K27ac occupancy score
	control LNCaP	MED19 LNCaP
promoter-TSS - ~100	0	0
5' UTR - ~1200	259.68	255.89	-1.01
R1881 treatment
	FLAG-MED19 occupancy score
	control LNCaP	MED19 LNCaP
promoter-TSS - ~100	0	11.11	++
5' UTR - ~1200	0	0
	AR occupancy score
	control LNCaP	MED19 LNCaP
promoter-TSS - ~100	7.97	0	- -
5' UTR - ~1200	27.23	43.52	1.6
	H3K27ac occupancy score
	control LNCaP	MED19 LNCaP
promoter-TSS - ~100	0	0
5' UTR - ~1200	227.36	247.76	1.09
